# Supplementary material for: Bis(benzyl­triethyl­ammonium) hexa­chloridostannate(IV)
Source: Acta Crystallogr Sect E Struct Rep Online. 2010 Sep 30;66(Pt 10):m1334. doi: 10.1107/S1600536810038122 (PMC2983377; doi:10.1107/S1600536810038122)
Supplement: Supplementary file 1 [file e-66-m1334-sup1.cif]

##############################################################################
###                                                                        ###
###        Electronic paper (Acta Crystallographica Section E)             ###
###                                                                        ###
##############################################################################
#                                                                            #
# This CIF contains the data in a paper accepted for publication in Acta     #
# Crystallographica Section E. It conforms to the requirements of Notes      #
# for Authors for Section E, and has been peer reviewed under the auspices   #
# of the IUCr Commission on Journals.                                        #
#                                                                            #
# Full details of the Crystallographic Information File format               #
# are given in the paper "The Crystallographic Information File (CIF):       #
# a New Standard Archive File for Crystallography" by S. R. Hall, F. H.      #
# Allen and I. D. Brown [Acta Cryst. (1991), A47, 655-685].                  #
#                                                                            #
# The current version of the core CIF dictionary is obtainable from          #
# ftp://ftp.iucr.org/pub/cif_core.dic. The current version number is 2.4.    #
#                                                                            #
# Software is freely available for graphical display of the structure(s) in  #
# this CIF.  For information consult the CIF home page http://www.iucr.org/  #
# cif/home.html                                                              #
#                                                                            #
# This file may be used for bona fide research purposes within the           #
# scientific community so long as proper attribution is given to the journal # 
# article from which it was obtained.                                        #
#                                                                            #
##############################################################################
                                             
data_global
_audit_creation_method     SHELXL-97
_journal_date_recd_electronic     2010-09-23
_journal_date_accepted     2010-09-24
_journal_name_full     'Acta Crystallographica, Section E'
_journal_year     2010
_journal_volume     66
_journal_issue     10
_journal_page_first     m1334
_journal_page_last     m1334
_journal_paper_category     QM
_journal_coeditor_code     XU5035
_publ_contact_author
;
     Dr. Seik Weng Ng
     Department of Chemistry
     University of Malaya
     50603 Kuala Lumpur
     Malaysia
;
_publ_contact_author_email     seikweng@um.edu.my
_publ_contact_author_fax     '03 7967 4193'
_publ_contact_author_phone     '03 7967 6778'
_publ_section_title
;
Bis(benzyltriethylammonium) hexachloridostannate(IV)
;
loop_
    _publ_author_name
    _publ_author_address
    'Najafi, Ezzatollah'
;
Department of Chemistry
General Campus
Shahid Beheshti University
Tehran 1983963113
Iran
;
    'Amini, Mostafa M.'
;
Department of Chemistry
General Campus
Shahid Beheshti University
Tehran 1983963113
Iran
;
    'Ng, Seik Weng'
;
Department of Chemistry
University of Malaya
50603 Kuala Lumpur
Malaysia
;
_publ_section_synopsis     .
data_I
_audit_creation_method     SHELXL-97
_chemical_name_systematic
;
Bis(benzyltriethylammonium) hexachloridostannate(IV)
;
_chemical_name_common     ?
_chemical_formula_moiety     '2(C13 H22 N +), Cl6 Sn 2-'
_chemical_formula_sum     'C26 H44 Cl6 N2 Sn'
_chemical_formula_iupac     '(C13 H22 N)2 [Sn Cl6]'
_chemical_formula_weight     716.02
_chemical_melting_point     ?
_symmetry_cell_setting     monoclinic
_symmetry_space_group_name_H-M     'P 21/n'
_symmetry_space_group_name_Hall     '-P 2yn'
loop_
    _symmetry_equiv_pos_as_xyz
    'x, y, z'
    'x+1/2, -y+1/2, z+1/2'
    '-x, -y, -z'
    '-x-1/2, y-1/2, -z-1/2'
_cell_length_a     11.2096(6)
_cell_length_b     11.2306(6)
_cell_length_c     12.9796(7)
_cell_angle_alpha     90.00
_cell_angle_beta     90.8720(10)
_cell_angle_gamma     90.00
_cell_volume     1633.82(15)
_cell_formula_units_Z     2
_cell_measurement_reflns_used     8245
_cell_measurement_theta_min     2.4
_cell_measurement_theta_max     28.2
_cell_measurement_temperature     295(2)
_exptl_crystal_description     Prism
_exptl_crystal_colour     Colorless
_exptl_crystal_size_max     0.30
_exptl_crystal_size_mid     0.20
_exptl_crystal_size_min     0.10
_exptl_crystal_density_diffrn     1.455
_exptl_crystal_density_meas     ?
_exptl_crystal_density_method     'not measured'
_exptl_crystal_F_000     732
_exptl_absorpt_coefficient_mu     1.291
_exptl_absorpt_correction_type     multi-scan
_exptl_absorpt_process_details     '(SADABS; Sheldrick, 1996)'
_exptl_absorpt_correction_T_min     0.6981
_exptl_absorpt_correction_T_max     0.8818
_diffrn_ambient_temperature     295(2)
_diffrn_radiation_type     MoK\a
_diffrn_radiation_wavelength     0.71073
_diffrn_radiation_source     'fine-focus sealed tube'
_diffrn_radiation_monochromator     graphite
_diffrn_measurement_device_type     'Bruker SMART APEX'
_diffrn_measurement_method     '\w scans'
_diffrn_detector_area_resol_mean     ?
_diffrn_reflns_number     15028
_diffrn_reflns_av_R_equivalents     0.0219
_diffrn_reflns_av_sigmaI/netI     0.0198
_diffrn_reflns_theta_min     2.38
_diffrn_reflns_theta_max     27.50
_diffrn_reflns_theta_full     27.50
_diffrn_measured_fraction_theta_max     0.998
_diffrn_measured_fraction_theta_full     0.998
_diffrn_reflns_limit_h_min     -14
_diffrn_reflns_limit_h_max     13
_diffrn_reflns_limit_k_min     -14
_diffrn_reflns_limit_k_max     14
_diffrn_reflns_limit_l_min     -16
_diffrn_reflns_limit_l_max     16
_diffrn_standards_number     0
_diffrn_standards_interval_count     0
_diffrn_standards_interval_time     0
_diffrn_standards_decay_%     0
_reflns_number_total     3756
_reflns_number_gt     3276
_reflns_threshold_expression     I>2\s(I)
_refine_ls_structure_factor_coef     Fsqd
_refine_ls_matrix_type     full
_refine_ls_R_factor_all     0.0272
_refine_ls_R_factor_gt     0.0211
_refine_ls_wR_factor_gt     0.0541
_refine_ls_wR_factor_ref     0.0594
_refine_ls_goodness_of_fit_ref     1.012
_refine_ls_restrained_S_all     1.012
_refine_ls_number_reflns     3756
_refine_ls_number_parameters     160
_refine_ls_number_restraints     0
_refine_ls_hydrogen_treatment     constr
_refine_ls_weighting_scheme     calc
_refine_ls_weighting_details
         'calc w=1/[\s^2^(Fo^2^)+(0.0320P)^2^+0.4848P] where P=(Fo^2^+2Fc^2^)/3'
_atom_sites_solution_hydrogens     geom
_atom_sites_solution_primary     direct
_atom_sites_solution_secondary     difmap
_refine_ls_shift/su_max     0.001
_refine_ls_shift/su_mean     0.001
_refine_diff_density_max     0.406
_refine_diff_density_min     -0.387
_refine_ls_extinction_method     none
_refine_ls_extinction_coef     ?
loop_
    _atom_type_symbol
    _atom_type_description
    _atom_type_scat_dispersion_real
    _atom_type_scat_dispersion_imag
    _atom_type_scat_source
    'C' 'C' 0.0033 0.0016
                         'International Tables Vol C Tables 4.2.6.8 and 6.1.1.4'
    'H' 'H' 0.0000 0.0000
                         'International Tables Vol C Tables 4.2.6.8 and 6.1.1.4'
    'N' 'N' 0.0061 0.0033
                         'International Tables Vol C Tables 4.2.6.8 and 6.1.1.4'
    'Cl' 'Cl' 0.1484 0.1585
                         'International Tables Vol C Tables 4.2.6.8 and 6.1.1.4'
    'Sn' 'Sn' -0.6537 1.4246
                         'International Tables Vol C Tables 4.2.6.8 and 6.1.1.4'
_computing_data_collection     'APEX2 (Bruker, 2009)'
_computing_cell_refinement     'SAINT (Bruker, 2009)'
_computing_data_reduction     'SAINT (Bruker, 2009)'
_computing_structure_solution     'SHELXS97 (Sheldrick, 2008)'
_computing_structure_refinement     'SHELXL97 (Sheldrick, 2008)'
_computing_molecular_graphics     'X-SEED (Barbour, 2001)'
_computing_publication_material     'publCIF (Westrip, 2010)'
loop_
    _atom_site_type_symbol
    _atom_site_label
    _atom_site_fract_x
    _atom_site_fract_y
    _atom_site_fract_z
    _atom_site_U_iso_or_equiv
    _atom_site_adp_type
    _atom_site_calc_flag
    _atom_site_refinement_flags
    _atom_site_occupancy
    _atom_site_disorder_assembly
    _atom_site_disorder_group
    Sn Sn1 0.5000 0.5000 0.5000 0.03041(6) Uani d S 1 . .
    Cl Cl1 0.53546(4) 0.67877(4) 0.60050(3) 0.04330(11) Uani d . 1 . .
    Cl Cl2 0.45054(4) 0.39111(4) 0.65796(3) 0.04483(12) Uani d . 1 . .
    Cl Cl3 0.70731(4) 0.44472(5) 0.52383(4) 0.04963(13) Uani d . 1 . .
    N N1 0.10908(13) 0.22025(14) 0.56788(12) 0.0390(3) Uani d . 1 . .
    C C1 0.1030(2) 0.3475(2) 0.60638(18) 0.0534(5) Uani d . 1 . .
    H H1A 0.1762 0.3649 0.6443 0.064 Uiso calc R 1 . .
    H H1B 0.0997 0.4002 0.5472 0.064 Uiso calc R 1 . .
    C C2 -0.0015(2) 0.3758(2) 0.6748(2) 0.0659(7) Uani d . 1 . .
    H H2A 0.0027 0.4576 0.6958 0.099 Uiso calc R 1 . .
    H H2B 0.0013 0.3254 0.7345 0.099 Uiso calc R 1 . .
    H H2C -0.0748 0.3622 0.6373 0.099 Uiso calc R 1 . .
    C C3 -0.00149(17) 0.1864(2) 0.50650(16) 0.0519(5) Uani d . 1 . .
    H H3A -0.0680 0.1816 0.5533 0.062 Uiso calc R 1 . .
    H H3B 0.0103 0.1075 0.4779 0.062 Uiso calc R 1 . .
    C C4 -0.0354(2) 0.2704(3) 0.41919(19) 0.0744(8) Uani d . 1 . .
    H H4A -0.1066 0.2421 0.3853 0.112 Uiso calc R 1 . .
    H H4B 0.0283 0.2736 0.3707 0.112 Uiso calc R 1 . .
    H H4C -0.0492 0.3486 0.4464 0.112 Uiso calc R 1 . .
    C C5 0.11816(18) 0.13332(19) 0.65726(15) 0.0460(5) Uani d . 1 . .
    H H5A 0.1295 0.0539 0.6296 0.055 Uiso calc R 1 . .
    H H5B 0.0429 0.1336 0.6932 0.055 Uiso calc R 1 . .
    C C6 0.2178(2) 0.1584(3) 0.73500(17) 0.0627(6) Uani d . 1 . .
    H H6A 0.2181 0.0979 0.7873 0.094 Uiso calc R 1 . .
    H H6B 0.2051 0.2348 0.7662 0.094 Uiso calc R 1 . .
    H H6C 0.2930 0.1583 0.7007 0.094 Uiso calc R 1 . .
    C C7 0.22048(17) 0.21310(18) 0.50080(15) 0.0436(4) Uani d . 1 . .
    H H7A 0.2122 0.2710 0.4457 0.052 Uiso calc R 1 . .
    H H7B 0.2891 0.2363 0.5426 0.052 Uiso calc R 1 . .
    C C8 0.24596(17) 0.09404(19) 0.45360(15) 0.0429(4) Uani d . 1 . .
    C C9 0.3185(3) 0.0112(2) 0.5036(2) 0.0660(7) Uani d . 1 . .
    H H9 0.3492 0.0284 0.5689 0.079 Uiso calc R 1 . .
    C C10 0.3458(3) -0.0965(3) 0.4577(2) 0.0798(8) Uani d . 1 . .
    H H10 0.3933 -0.1515 0.4927 0.096 Uiso calc R 1 . .
    C C11 0.3032(3) -0.1225(2) 0.3612(2) 0.0713(7) Uani d . 1 . .
    H H11 0.3217 -0.1949 0.3306 0.086 Uiso calc R 1 . .
    C C12 0.2334(2) -0.0415(3) 0.3098(2) 0.0632(6) Uani d . 1 . .
    H H12 0.2049 -0.0587 0.2438 0.076 Uiso calc R 1 . .
    C C13 0.2049(2) 0.0659(2) 0.35541(16) 0.0524(5) Uani d . 1 . .
    H H13 0.1574 0.1202 0.3195 0.063 Uiso calc R 1 . .
loop_
    _atom_site_aniso_label
    _atom_site_aniso_U_11
    _atom_site_aniso_U_22
    _atom_site_aniso_U_33
    _atom_site_aniso_U_12
    _atom_site_aniso_U_13
    _atom_site_aniso_U_23
    Sn1 0.02733(9) 0.03422(10) 0.02977(9) -0.00209(6) 0.00331(6) 0.00222(6)
    Cl1 0.0462(3) 0.0419(2) 0.0420(2) -0.0050(2) 0.00723(19) -0.00544(19)
    Cl2 0.0483(3) 0.0508(3) 0.0354(2) -0.0082(2) 0.00231(18) 0.00960(19)
    Cl3 0.0344(2) 0.0550(3) 0.0595(3) 0.0041(2) 0.0010(2) 0.0053(2)
    N1 0.0344(8) 0.0408(8) 0.0418(8) -0.0066(6) 0.0041(6) 0.0081(7)
    C1 0.0606(14) 0.0438(11) 0.0561(12) -0.0041(10) 0.0122(10) 0.0042(9)
    C2 0.0721(16) 0.0610(15) 0.0650(15) 0.0120(13) 0.0182(12) 0.0052(12)
    C3 0.0346(10) 0.0675(15) 0.0536(12) -0.0047(9) -0.0041(9) 0.0039(10)
    C4 0.0640(16) 0.101(2) 0.0578(14) 0.0305(15) -0.0091(12) 0.0077(14)
    C5 0.0429(11) 0.0497(11) 0.0454(10) -0.0070(9) 0.0037(8) 0.0154(9)
    C6 0.0511(13) 0.0902(19) 0.0467(12) -0.0049(12) -0.0053(10) 0.0124(12)
    C7 0.0375(10) 0.0483(11) 0.0453(10) -0.0073(8) 0.0074(8) 0.0075(8)
    C8 0.0348(10) 0.0498(11) 0.0443(10) -0.0025(8) 0.0033(8) 0.0071(8)
    C9 0.0628(16) 0.0793(19) 0.0554(14) 0.0197(13) -0.0120(12) 0.0016(12)
    C10 0.081(2) 0.0746(19) 0.084(2) 0.0352(16) -0.0011(15) 0.0087(15)
    C11 0.0777(18) 0.0575(15) 0.0793(18) 0.0054(13) 0.0182(14) -0.0086(13)
    C12 0.0640(15) 0.0723(16) 0.0535(13) -0.0050(13) 0.0044(11) -0.0103(12)
    C13 0.0502(12) 0.0615(14) 0.0453(11) 0.0037(10) -0.0008(9) 0.0070(10)
loop_
    _geom_bond_atom_site_label_1
    _geom_bond_atom_site_label_2
    _geom_bond_site_symmetry_2
    _geom_bond_distance
    _geom_bond_publ_flag
    Sn1 Cl3 3_666 2.4207(5) ?
    Sn1 Cl3 . 2.4207(5) ?
    Sn1 Cl1 . 2.4237(5) ?
    Sn1 Cl1 3_666 2.4237(5) ?
    Sn1 Cl2 3_666 2.4579(4) ?
    Sn1 Cl2 . 2.4579(4) ?
    N1 C3 . 1.512(2) ?
    N1 C1 . 1.515(3) ?
    N1 C5 . 1.518(2) ?
    N1 C7 . 1.535(2) ?
    C1 C2 . 1.515(3) ?
    C1 H1A . 0.9700 ?
    C1 H1B . 0.9700 ?
    C2 H2A . 0.9600 ?
    C2 H2B . 0.9600 ?
    C2 H2C . 0.9600 ?
    C3 C4 . 1.519(3) ?
    C3 H3A . 0.9700 ?
    C3 H3B . 0.9700 ?
    C4 H4A . 0.9600 ?
    C4 H4B . 0.9600 ?
    C4 H4C . 0.9600 ?
    C5 C6 . 1.520(3) ?
    C5 H5A . 0.9700 ?
    C5 H5B . 0.9700 ?
    C6 H6A . 0.9600 ?
    C6 H6B . 0.9600 ?
    C6 H6C . 0.9600 ?
    C7 C8 . 1.500(3) ?
    C7 H7A . 0.9700 ?
    C7 H7B . 0.9700 ?
    C8 C13 . 1.385(3) ?
    C8 C9 . 1.390(3) ?
    C9 C10 . 1.386(4) ?
    C9 H9 . 0.9300 ?
    C10 C11 . 1.364(4) ?
    C10 H10 . 0.9300 ?
    C11 C12 . 1.367(4) ?
    C11 H11 . 0.9300 ?
    C12 C13 . 1.384(4) ?
    C12 H12 . 0.9300 ?
    C13 H13 . 0.9300 ?
loop_
    _geom_angle_atom_site_label_1
    _geom_angle_atom_site_label_2
    _geom_angle_atom_site_label_3
    _geom_angle_site_symmetry_1
    _geom_angle_site_symmetry_3
    _geom_angle
    _geom_angle_publ_flag
    Cl3 Sn1 Cl3 3_666 . 180.0 ?
    Cl3 Sn1 Cl1 3_666 . 90.320(18) ?
    Cl3 Sn1 Cl1 . . 89.680(18) ?
    Cl3 Sn1 Cl1 3_666 3_666 89.680(18) ?
    Cl3 Sn1 Cl1 . 3_666 90.320(18) ?
    Cl1 Sn1 Cl1 . 3_666 180.0 ?
    Cl3 Sn1 Cl2 3_666 3_666 89.662(17) ?
    Cl3 Sn1 Cl2 . 3_666 90.338(17) ?
    Cl1 Sn1 Cl2 . 3_666 89.974(17) ?
    Cl1 Sn1 Cl2 3_666 3_666 90.026(17) ?
    Cl3 Sn1 Cl2 3_666 . 90.338(17) ?
    Cl3 Sn1 Cl2 . . 89.662(17) ?
    Cl1 Sn1 Cl2 . . 90.026(17) ?
    Cl1 Sn1 Cl2 3_666 . 89.974(17) ?
    Cl2 Sn1 Cl2 3_666 . 180.00(2) ?
    C3 N1 C1 . . 111.75(17) ?
    C3 N1 C5 . . 106.60(15) ?
    C1 N1 C5 . . 110.92(16) ?
    C3 N1 C7 . . 110.82(15) ?
    C1 N1 C7 . . 106.10(14) ?
    C5 N1 C7 . . 110.73(15) ?
    C2 C1 N1 . . 115.49(18) ?
    C2 C1 H1A . . 108.4 ?
    N1 C1 H1A . . 108.4 ?
    C2 C1 H1B . . 108.4 ?
    N1 C1 H1B . . 108.4 ?
    H1A C1 H1B . . 107.5 ?
    C1 C2 H2A . . 109.5 ?
    C1 C2 H2B . . 109.5 ?
    H2A C2 H2B . . 109.5 ?
    C1 C2 H2C . . 109.5 ?
    H2A C2 H2C . . 109.5 ?
    H2B C2 H2C . . 109.5 ?
    N1 C3 C4 . . 115.5(2) ?
    N1 C3 H3A . . 108.4 ?
    C4 C3 H3A . . 108.4 ?
    N1 C3 H3B . . 108.4 ?
    C4 C3 H3B . . 108.4 ?
    H3A C3 H3B . . 107.5 ?
    C3 C4 H4A . . 109.5 ?
    C3 C4 H4B . . 109.5 ?
    H4A C4 H4B . . 109.5 ?
    C3 C4 H4C . . 109.5 ?
    H4A C4 H4C . . 109.5 ?
    H4B C4 H4C . . 109.5 ?
    N1 C5 C6 . . 115.36(17) ?
    N1 C5 H5A . . 108.4 ?
    C6 C5 H5A . . 108.4 ?
    N1 C5 H5B . . 108.4 ?
    C6 C5 H5B . . 108.4 ?
    H5A C5 H5B . . 107.5 ?
    C5 C6 H6A . . 109.5 ?
    C5 C6 H6B . . 109.5 ?
    H6A C6 H6B . . 109.5 ?
    C5 C6 H6C . . 109.5 ?
    H6A C6 H6C . . 109.5 ?
    H6B C6 H6C . . 109.5 ?
    C8 C7 N1 . . 116.09(15) ?
    C8 C7 H7A . . 108.3 ?
    N1 C7 H7A . . 108.3 ?
    C8 C7 H7B . . 108.3 ?
    N1 C7 H7B . . 108.3 ?
    H7A C7 H7B . . 107.4 ?
    C13 C8 C9 . . 117.5(2) ?
    C13 C8 C7 . . 121.09(19) ?
    C9 C8 C7 . . 121.3(2) ?
    C10 C9 C8 . . 121.0(2) ?
    C10 C9 H9 . . 119.5 ?
    C8 C9 H9 . . 119.5 ?
    C11 C10 C9 . . 120.3(3) ?
    C11 C10 H10 . . 119.8 ?
    C9 C10 H10 . . 119.8 ?
    C10 C11 C12 . . 119.7(3) ?
    C10 C11 H11 . . 120.1 ?
    C12 C11 H11 . . 120.1 ?
    C11 C12 C13 . . 120.4(2) ?
    C11 C12 H12 . . 119.8 ?
    C13 C12 H12 . . 119.8 ?
    C8 C13 C12 . . 121.1(2) ?
    C8 C13 H13 . . 119.4 ?
    C12 C13 H13 . . 119.4 ?
loop_
    _geom_torsion_atom_site_label_1
    _geom_torsion_atom_site_label_2
    _geom_torsion_atom_site_label_3
    _geom_torsion_atom_site_label_4
    _geom_torsion_site_symmetry_1
    _geom_torsion_site_symmetry_2
    _geom_torsion_site_symmetry_3
    _geom_torsion_site_symmetry_4
    _geom_torsion
    _geom_torsion_publ_flag
    C3 N1 C1 C2 . . . . 58.9(2) ?
    C5 N1 C1 C2 . . . . -59.9(2) ?
    C7 N1 C1 C2 . . . . 179.8(2) ?
    C1 N1 C3 C4 . . . . 52.4(2) ?
    C5 N1 C3 C4 . . . . 173.76(19) ?
    C7 N1 C3 C4 . . . . -65.7(2) ?
    C3 N1 C5 C6 . . . . -174.68(19) ?
    C1 N1 C5 C6 . . . . -52.8(2) ?
    C7 N1 C5 C6 . . . . 64.7(2) ?
    C3 N1 C7 C8 . . . . -58.7(2) ?
    C1 N1 C7 C8 . . . . 179.82(17) ?
    C5 N1 C7 C8 . . . . 59.4(2) ?
    N1 C7 C8 C13 . . . . 93.4(2) ?
    N1 C7 C8 C9 . . . . -91.3(3) ?
    C13 C8 C9 C10 . . . . -1.7(4) ?
    C7 C8 C9 C10 . . . . -177.2(3) ?
    C8 C9 C10 C11 . . . . 1.1(5) ?
    C9 C10 C11 C12 . . . . 0.0(5) ?
    C10 C11 C12 C13 . . . . -0.5(4) ?
    C9 C8 C13 C12 . . . . 1.2(3) ?
    C7 C8 C13 C12 . . . . 176.7(2) ?
    C11 C12 C13 C8 . . . . -0.1(4) ?
loop_
    _geom_hbond_atom_site_label_D
    _geom_hbond_atom_site_label_H
    _geom_hbond_atom_site_label_A
    _geom_hbond_site_symmetry_A
    _geom_hbond_distance_DH
    _geom_hbond_distance_HA
    _geom_hbond_distance_DA
    _geom_hbond_angle_DHA
    C2 H2B Cl1 4_657 0.96 2.74 3.685(3) 169
