# Supplementary material for: Bis(benzyl­triethyl­ammonium) hexa­chloridostannate(IV)
Source: Acta Crystallogr Sect E Struct Rep Online. 2010 Sep 30;66(Pt 10):m1334. doi: 10.1107/S1600536810038122 (PMC2983377; doi:10.1107/S1600536810038122)
Supplement: Supplementary file 2 [file e-66-m1334-Isup2.hkl]

# 
# h,k,l, Fc-squared, Fo-squared, sigma(Fo-squared) and status flag 
# 
data_I
_shelx_title '  P21/n' 
_shelx_refln_list_code          4 
_shelx_F_calc_maximum      208.59 
_exptl_crystal_F_000       732.00 
_reflns_d_resolution_high  0.7697 
 
loop_ 
 _symmetry_equiv_pos_as_xyz 
 'x, y, z' 
 'x+1/2, -y+1/2, z+1/2' 
 '-x, -y, -z' 
 '-x-1/2, y-1/2, -z-1/2' 
 
_cell_length_a    11.2096 
_cell_length_b    11.2306 
_cell_length_c    12.9796 
_cell_angle_alpha  90.000 
_cell_angle_beta   90.872 
_cell_angle_gamma  90.000 
 
_shelx_F_squared_multiplier     1.000 
 
loop_ 
 _refln_index_h 
 _refln_index_k 
 _refln_index_l 
 _refln_F_squared_calc 
 _refln_F_squared_meas 
 _refln_F_squared_sigma 
 _refln_observed_status 
   2   0   0     6977.98     7205.93     80.88 o 
   4   0   0    33304.94    32439.64    934.35 o 
   6   0   0     3875.27     3921.33     47.28 o 
   8   0   0      995.50      982.64     25.09 o 
  10   0   0     1925.27     1943.59     40.21 o 
  12   0   0       37.21       40.48      8.28 o 
  14   0   0      286.08      265.19     28.70 o 
   1   1   0    25950.46    23843.98    440.61 o 
   2   1   0     2530.93     2594.81     22.75 o 
   3   1   0     7881.45     7937.38     75.47 o 
   4   1   0    11595.68    11941.47     91.61 o 
   5   1   0    12642.49    12750.23     98.57 o 
   6   1   0     1785.49     1803.70     17.65 o 
   7   1   0        7.41       14.78      2.89 o 
   8   1   0     3505.02     3450.65     31.38 o 
   9   1   0     2707.01     2702.87     34.51 o 
  10   1   0        0.32       -4.84      3.69 o 
  11   1   0       42.22       33.63      5.31 o 
  12   1   0        1.22        0.96      4.63 o 
  13   1   0      174.77      148.33     11.44 o 
  14   1   0        1.11      -10.87      8.00 o 
   0   2   0     5279.79     5574.64     60.90 o 
   1   2   0     1371.07     1342.89     12.48 o 
   2   2   0      784.36      829.13      9.87 o 
   3   2   0    10629.57    10562.30    125.19 o 
   4   2   0     5479.98     5584.08     48.64 o 
   5   2   0     1196.89     1255.10     14.96 o 
   6   2   0     3491.34     3556.54     31.07 o 
   7   2   0     1938.93     2008.39     20.05 o 
   8   2   0      699.92      703.60     10.15 o 
   9   2   0      458.82      463.38     12.08 o 
  10   2   0     1649.50     1613.67     25.32 o 
  11   2   0      127.69      116.07      7.96 o 
  12   2   0      547.34      560.86     18.48 o 
  13   2   0        9.32        4.82      5.87 o 
  14   2   0      723.28      774.90     30.47 o 
   1   3   0      174.51      184.88      5.07 o 
   2   3   0      847.20      870.27      9.24 o 
   3   3   0      460.78      494.21      7.05 o 
   4   3   0     3730.56     3603.12     33.19 o 
   5   3   0     3833.96     3743.52     32.13 o 
   6   3   0      256.52      277.51      6.14 o 
   7   3   0     1608.68     1609.17     29.89 o 
   8   3   0      151.13      141.64      6.76 o 
   9   3   0     2675.27     2704.86     34.71 o 
  10   3   0       98.11       95.98      7.11 o 
  11   3   0     1751.98     1815.25     34.25 o 
  12   3   0       69.03       62.16      8.43 o 
  13   3   0      804.44      839.72     24.03 o 
  14   3   0        0.19        3.43      7.30 o 
   0   4   0       19.22       30.37      2.76 o 
   1   4   0      971.91      922.01     11.12 o 
   2   4   0      623.68      560.00     18.44 o 
   3   4   0      182.97      157.63      4.27 o 
   4   4   0     2730.75     2771.85     24.73 o 
   5   4   0      328.22      314.39      6.41 o 
   6   4   0     2932.99     2954.55     27.33 o 
   7   4   0      774.54      757.79     10.85 o 
   8   4   0     2068.77     2127.78     24.03 o 
   9   4   0        8.11        4.74      4.69 o 
  10   4   0     2145.75     2140.66     36.70 o 
  11   4   0      350.22      341.06     14.67 o 
  12   4   0      728.71      726.48     21.39 o 
  13   4   0        2.59       -1.05      7.16 o 
  14   4   0      432.02      409.39     23.37 o 
   1   5   0     5964.75     6142.60     54.69 o 
   2   5   0      210.36      179.51      6.20 o 
   3   5   0     4674.00     4673.17     38.77 o 
   4   5   0        1.29       -3.20      2.13 o 
   5   5   0     3752.03     3823.60     33.65 o 
   6   5   0     1852.59     1710.47     20.13 o 
   7   5   0     3659.16     3698.47     36.92 o 
   8   5   0        0.55       -2.41      3.76 o 
   9   5   0     2474.83     2455.12     46.34 o 
  10   5   0      149.46      154.08     12.26 o 
  11   5   0      860.23      830.86     48.31 o 
  12   5   0        9.59        1.40      7.01 o 
  13   5   0      480.88      462.66     37.18 o 
   0   6   0     2573.08     2513.27     32.11 o 
   1   6   0     2125.32     2204.79     23.55 o 
   2   6   0     8508.66     8529.98     75.37 o 
   3   6   0        1.82       -3.03      2.02 o 
   4   6   0     2871.14     2814.81     25.88 o 
   5   6   0       66.14       64.31      3.49 o 
   6   6   0     3061.23     3081.61     29.29 o 
   7   6   0      247.24      257.74      7.74 o 
   8   6   0     1856.94     1859.16     30.78 o 
   9   6   0      280.53      229.36     14.80 o 
  10   6   0      741.72      739.74     26.23 o 
  11   6   0      110.51       47.38     34.04 o 
  12   6   0      475.10      490.53     23.64 o 
  13   6   0       97.28       98.94     13.83 o 
   1   7   0     1135.02     1090.17     14.76 o 
   2   7   0        0.05        0.38      2.85 o 
   3   7   0     5330.33     5135.35     54.86 o 
   4   7   0        0.37       -0.86      2.78 o 
   5   7   0      401.61      411.99     10.82 o 
   6   7   0      130.13      121.46      5.90 o 
   7   7   0     2847.72     2820.70     36.64 o 
   8   7   0      195.12      179.04      9.14 o 
   9   7   0      159.23      122.86     26.98 o 
  10   7   0        6.18        9.37      6.61 o 
  11   7   0      259.00      260.58     17.76 o 
  12   7   0       33.67       59.51     12.09 o 
   0   8   0      849.83      811.78     22.13 o 
   1   8   0        3.72        3.16      2.48 o 
   2   8   0     3030.77     3064.65     32.85 o 
   3   8   0       10.24        5.31      2.83 o 
   4   8   0      309.05      326.40      8.67 o 
   5   8   0       12.34        7.29      3.11 o 
   6   8   0      856.90      862.41     15.05 o 
   7   8   0      212.89      204.76     10.52 o 
   8   8   0      747.42      743.40     16.92 o 
   9   8   0       26.49       26.61     12.65 o 
  10   8   0      172.28      168.46     23.59 o 
  11   8   0        5.07       -1.16      4.75 o 
  12   8   0      530.96      599.87     27.56 o 
   1   9   0     1126.53     1126.70     20.08 o 
   2   9   0       62.67       74.92      6.30 o 
   3   9   0     1968.87     1991.35     27.82 o 
   4   9   0      238.99      246.78      8.33 o 
   5   9   0       10.15       12.69      3.90 o 
   6   9   0       32.88       29.69      5.20 o 
   7   9   0     1028.93     1040.76     20.54 o 
   8   9   0       19.40       12.31      5.03 o 
   9   9   0      249.15      225.63     20.97 o 
  10   9   0       18.96       14.09     11.87 o 
  11   9   0      220.04      241.38     29.57 o 
   0  10   0     1356.91     1354.41     38.75 o 
   1  10   0        0.91        1.58      4.12 o 
   2  10   0     2731.21     2724.33     37.45 o 
   3  10   0      349.43      315.38     13.29 o 
   4  10   0     1098.05     1108.25     21.14 o 
   5  10   0        5.98        4.82      4.00 o 
   6  10   0      759.84      812.43     18.15 o 
   7  10   0        0.94       -6.49      4.33 o 
   8  10   0      464.67      483.59     15.06 o 
   9  10   0      105.56       98.13     13.04 o 
  10  10   0       17.36        8.62      8.13 o 
   1  11   0     1639.72     1696.86     28.32 o 
   2  11   0       56.07       48.33      6.49 o 
   3  11   0     2574.63     2630.87     66.59 o 
   4  11   0        1.26       -4.72      4.93 o 
   5  11   0      618.02      594.45     19.18 o 
   6  11   0       86.20       79.87     10.95 o 
   7  11   0      589.26      641.68     27.39 o 
   8  11   0        4.88        2.82      6.05 o 
   9  11   0       41.05        7.76      8.98 o 
   0  12   0      279.32      279.71     20.71 o 
   1  12   0      197.44      176.57     10.17 o 
   2  12   0      812.53      836.81     22.81 o 
   3  12   0       61.55       49.23      8.30 o 
   4  12   0      361.39      383.94     16.48 o 
   5  12   0      156.69      148.95     11.96 o 
   6  12   0      303.16      308.69     23.65 o 
   7  12   0      155.24      155.61     12.84 o 
   8  12   0      182.48      174.71     17.18 o 
   1  13   0       62.39       59.94      8.33 o 
   2  13   0      179.00      163.78     12.58 o 
   3  13   0      100.05       78.49      9.58 o 
   4  13   0        4.54       -8.38      5.59 o 
   5  13   0      196.89      188.02     14.11 o 
   6  13   0      143.14      162.90     22.59 o 
   0  14   0       49.43       49.59     15.07 o 
   1  14   0        9.04        1.65      6.25 o 
   2  14   0       10.32       -6.08      5.82 o 
   3  14   0        0.64       -6.24      5.86 o 
   4  14   0       33.97       16.27      7.39 o 
 -13   0   1      182.65      168.29     21.93 o 
 -11   0   1      370.38      337.40     16.05 o 
  -9   0   1      157.58      161.79     10.86 o 
  -7   0   1     1080.35     1122.82     18.67 o 
  -5   0   1    14689.26    14385.59    156.58 o 
  -3   0   1      427.99      416.58      7.57 o 
  -1   0   1    11311.64    10965.95    123.28 o 
   1   0   1     8979.73     7899.95    218.27 o 
   5   0   1    16059.86    16499.35    178.46 o 
   7   0   1      165.15      212.94      5.91 o 
   9   0   1      126.94      112.99      9.66 o 
  11   0   1      154.20      142.15     14.41 o 
  13   0   1       15.82       13.84      6.99 o 
 -14   1   1      764.21      796.94     30.95 o 
 -13   1   1       20.37       17.53      8.94 o 
 -12   1   1      107.00       88.38     11.48 o 
 -11   1   1       10.33        3.65      4.29 o 
 -10   1   1     2068.44     2020.55     29.01 o 
  -9   1   1        0.43        0.79      4.97 o 
  -8   1   1      223.86      237.84      5.96 o 
  -7   1   1      206.40      235.33      5.48 o 
  -6   1   1     3057.70     3193.20     28.36 o 
  -5   1   1     1680.58     1750.45     16.89 o 
  -4   1   1     5684.56     5693.77     45.27 o 
  -3   1   1     1126.19     1137.77     10.93 o 
  -2   1   1    15535.32    15934.77    138.35 o 
  -1   1   1      173.03      208.82      4.04 o 
   0   1   1    10918.71     8698.10    172.94 o 
   1   1   1     5648.35     5659.03     62.56 o 
   2   1   1    25486.87    25259.32    196.44 o 
   3   1   1     2171.53     2192.83     18.55 o 
   4   1   1    16685.95    16691.33    140.69 o 
   5   1   1      896.80      893.66      9.73 o 
   6   1   1     2761.27     2865.30     25.34 o 
   7   1   1       58.75       51.09      2.56 o 
   8   1   1     1010.51     1025.00     20.34 o 
   9   1   1     1090.03     1098.15     19.12 o 
  10   1   1     1413.45     1420.24     23.33 o 
  11   1   1       35.06       20.15      4.70 o 
  12   1   1        4.49        1.55      3.99 o 
  13   1   1        2.91       -0.66      5.54 o 
  14   1   1      365.25      368.83     22.10 o 
 -14   2   1        2.42       -7.73      8.39 o 
 -13   2   1      444.88      440.49     17.33 o 
 -12   2   1        1.52       -6.87      4.58 o 
 -11   2   1     1322.92     1395.23     28.62 o 
 -10   2   1       11.05        5.66      3.97 o 
  -9   2   1     2648.14     2628.89     33.69 o 
  -8   2   1      380.61      371.48      7.37 o 
  -7   2   1      247.27      263.98      6.43 o 
  -6   2   1      250.02      253.94      5.36 o 
  -5   2   1     6925.78     6980.64     55.76 o 
  -4   2   1     2853.43     2941.95     25.25 o 
  -3   2   1       31.00       27.66      2.97 o 
  -2   2   1     9344.62     9506.99     91.21 o 
  -1   2   1    35476.78    33891.99    975.60 o 
   0   2   1        3.58       -1.80      1.20 o 
   1   2   1     8744.52     8535.76     95.45 o 
   2   2   1        7.99        4.15      0.98 o 
   3   2   1     3593.83     3761.34     30.53 o 
   4   2   1     1485.29     1398.78     13.57 o 
   5   2   1     8665.33     8589.38     73.51 o 
   6   2   1      506.38      529.11      8.05 o 
   7   2   1     2464.88     2595.67     24.33 o 
   8   2   1     1730.33     1669.66     23.85 o 
   9   2   1     4371.81     4412.66     50.68 o 
  10   2   1      173.65      163.25     11.99 o 
  11   2   1      842.25      830.12     18.05 o 
  12   2   1       10.44        7.07      5.58 o 
  13   2   1      490.06      503.87     22.24 o 
  14   2   1        4.27       -2.14      6.69 o 
 -14   3   1      677.71      723.89     62.30 o 
 -13   3   1        0.46       -2.05      5.77 o 
 -12   3   1      517.42      520.61     18.15 o 
 -11   3   1      692.53      701.76     19.87 o 
 -10   3   1     2955.08     2905.71     47.34 o 
  -9   3   1       12.24       10.98      3.70 o 
  -8   3   1     1535.90     1617.29     18.19 o 
  -7   3   1      346.06      334.69      6.78 o 
  -6   3   1     3264.36     3342.05     29.91 o 
  -5   3   1      584.47      637.82      9.15 o 
  -4   3   1     1421.43     1427.58     23.98 o 
  -3   3   1     1238.54     1208.75     12.12 o 
  -2   3   1     1090.86     1177.91     11.53 o 
  -1   3   1      366.32      297.95      4.83 o 
   0   3   1     4347.96     3995.35     31.87 o 
   1   3   1     4826.90     4864.02     42.07 o 
   2   3   1       56.71       53.72      2.49 o 
   3   3   1     1611.32     1628.21     15.17 o 
   4   3   1     7316.51     7358.25     63.50 o 
   5   3   1       91.14      120.25      3.83 o 
   6   3   1     1842.21     1866.75     18.65 o 
   7   3   1      310.79      316.05      6.80 o 
   8   3   1     4811.49     4829.40     60.78 o 
   9   3   1      849.54      844.73     16.65 o 
  10   3   1     2658.28     2654.26     39.80 o 
  11   3   1      134.21      144.48      8.83 o 
  12   3   1      987.06      970.98     27.30 o 
  13   3   1      139.09      128.07     11.29 o 
  14   3   1      985.84     1011.07     27.84 o 
 -13   4   1      348.65      327.49     19.83 o 
 -12   4   1      315.95      292.87     15.10 o 
 -11   4   1     1294.72     1269.19     27.72 o 
 -10   4   1      540.41      537.00     16.78 o 
  -9   4   1     2641.03     2691.00     41.29 o 
  -8   4   1       32.39       36.69      3.29 o 
  -7   4   1     3137.69     3171.56     32.12 o 
  -6   4   1     1752.56     1624.78     18.59 o 
  -5   4   1     6196.41     6033.54     54.21 o 
  -4   4   1     1144.89     1159.77     12.60 o 
  -3   4   1     4922.22     5064.24     48.44 o 
  -2   4   1       66.59       47.23      3.57 o 
  -1   4   1     3984.26     3910.21     32.07 o 
   0   4   1     3892.29     4048.24     32.98 o 
   1   4   1     1080.47     1045.11     19.89 o 
   2   4   1     3078.46     3065.26     25.91 o 
   3   4   1     1001.22      995.23     10.78 o 
   4   4   1      124.69      126.26      4.19 o 
   5   4   1     1461.38     1457.52     17.09 o 
   6   4   1     1988.57     1867.41     19.10 o 
   7   4   1     2531.68     2515.68     24.63 o 
   8   4   1      296.73      300.23      9.50 o 
   9   4   1     1943.03     1900.96     30.95 o 
  10   4   1      285.29      272.40     24.45 o 
  11   4   1     1299.47     1301.88     28.04 o 
  12   4   1       14.92       17.49      6.43 o 
  13   4   1      809.07      832.72     30.67 o 
 -13   5   1       18.31        4.23      8.44 o 
 -12   5   1      428.22      418.67     21.72 o 
 -11   5   1      267.37      272.81     17.06 o 
 -10   5   1      547.81      541.50     25.44 o 
  -9   5   1       15.36       13.91      4.38 o 
  -8   5   1     4021.63     3859.97     93.05 o 
  -7   5   1      339.87      334.48      7.94 o 
  -6   5   1     6246.94     6071.64     70.34 o 
  -5   5   1      336.19      307.91      6.32 o 
  -4   5   1     9208.08     9062.11     71.85 o 
  -3   5   1       10.94       25.31      2.09 o 
  -2   5   1     8055.29     7906.59     62.74 o 
  -1   5   1        1.12        0.82      1.74 o 
   0   5   1     3240.78     3403.40     28.87 o 
   1   5   1     3034.30     2990.58     29.24 o 
   2   5   1     1453.47     1411.74     21.07 o 
   3   5   1       76.97       89.55      3.97 o 
   4   5   1      887.02      963.17     11.39 o 
   5   5   1      960.70      978.17     12.03 o 
   6   5   1      574.11      547.22      9.57 o 
   7   5   1      211.65      201.17      5.93 o 
   8   5   1      657.94      654.49     12.07 o 
   9   5   1       65.27       53.96      5.61 o 
  10   5   1      175.61      161.78     13.92 o 
  11   5   1      170.11      167.45     20.49 o 
  12   5   1      570.28      545.95     24.12 o 
  13   5   1       98.18       85.72     13.18 o 
 -13   6   1      146.63      138.45     15.84 o 
 -12   6   1       18.73        9.16      8.46 o 
 -11   6   1      309.76      307.06     18.18 o 
 -10   6   1      147.87      139.95     18.92 o 
  -9   6   1     1160.14     1155.04     25.30 o 
  -8   6   1       30.73       33.41      5.65 o 
  -7   6   1     3622.30     3640.99     43.70 o 
  -6   6   1      346.80      330.88      7.24 o 
  -5   6   1     4931.72     5070.84     48.26 o 
  -4   6   1       24.05       14.59      2.19 o 
  -3   6   1     9786.08     9981.14     87.49 o 
  -2   6   1     2464.94     2363.45     28.01 o 
  -1   6   1     3223.01     3095.44     27.35 o 
   0   6   1     1137.82     1183.22     12.63 o 
   1   6   1     5613.50     5735.87     52.57 o 
   2   6   1      494.41      516.14     13.26 o 
   3   6   1     1589.94     1636.48     19.47 o 
   4   6   1     1375.56     1366.02     14.84 o 
   5   6   1      723.88      746.71     12.65 o 
   6   6   1      571.49      557.51      9.35 o 
   7   6   1      514.35      523.97     10.66 o 
   8   6   1       20.72       16.93      3.51 o 
   9   6   1      202.94      196.66     14.30 o 
  10   6   1       77.92       73.04     10.62 o 
  11   6   1      396.37      392.00     20.21 o 
  12   6   1        2.89       -2.21      6.55 o 
  13   6   1      176.31      143.19     15.71 o 
 -12   7   1      514.13      433.25     98.50 o 
 -11   7   1      108.61       98.45     12.55 o 
 -10   7   1      163.58      120.77     12.71 o 
  -9   7   1      451.36      441.89     27.04 o 
  -8   7   1     2073.48     2088.19     30.60 o 
  -7   7   1      509.64      496.73     13.06 o 
  -6   7   1      269.27      279.12      9.55 o 
  -5   7   1      234.12      222.82      7.04 o 
  -4   7   1     2152.19     2210.17     25.47 o 
  -3   7   1        4.20        7.04      5.05 o 
  -2   7   1     3373.79     3454.62     49.53 o 
  -1   7   1     2421.22     2374.19     22.35 o 
   0   7   1     2811.26     3027.30     34.44 o 
   1   7   1      496.31      513.40     10.64 o 
   2   7   1     4182.77     4049.84     40.13 o 
   3   7   1     1203.40     1166.61     16.35 o 
   4   7   1      878.34      865.40     15.50 o 
   5   7   1        0.22       -3.32      2.28 o 
   6   7   1     1531.52     1493.11     20.15 o 
   7   7   1        0.81       -4.05      3.09 o 
   8   7   1     1852.14     1874.73     33.17 o 
   9   7   1       13.91        8.01      5.89 o 
  10   7   1      521.12      473.07     21.50 o 
  11   7   1      163.14      170.96     15.81 o 
  12   7   1      578.10      582.62     26.40 o 
 -12   8   1       22.39       17.49      9.83 o 
 -11   8   1      356.29      381.72     30.75 o 
 -10   8   1       17.59        9.94      7.52 o 
  -9   8   1      119.55       94.66      9.03 o 
  -8   8   1      219.04      205.02     10.05 o 
  -7   8   1      674.35      650.41     15.41 o 
  -6   8   1        0.07       -2.87      3.30 o 
  -5   8   1       82.25       74.15      5.00 o 
  -4   8   1       40.58       35.95      3.83 o 
  -3   8   1      670.21      694.30     13.49 o 
  -2   8   1      784.57      797.48     14.29 o 
  -1   8   1      280.36      298.45      8.37 o 
   0   8   1      365.98      348.68     10.11 o 
   1   8   1     2059.99     2045.01     24.00 o 
   2   8   1      199.31      211.80      7.29 o 
   3   8   1     3188.71     3206.96     42.21 o 
   4   8   1      389.05      381.32      9.59 o 
   5   8   1     2258.95     2298.31     27.65 o 
   6   8   1      123.89      123.70      6.62 o 
   7   8   1     2332.49     2361.88     29.15 o 
   8   8   1        4.33       -1.60      8.35 o 
   9   8   1      679.70      687.87     25.29 o 
  10   8   1      165.01      149.87     14.53 o 
  11   8   1      806.69      905.84     47.34 o 
  12   8   1        4.66       -1.34      8.71 o 
 -11   9   1        9.26        7.62      8.49 o 
 -10   9   1       43.47       43.45      9.76 o 
  -9   9   1      111.96      100.27      9.77 o 
  -8   9   1      437.03      434.45     13.85 o 
  -7   9   1       13.21        8.09      4.59 o 
  -6   9   1      167.30      161.35      8.84 o 
  -5   9   1      163.91      147.43      8.03 o 
  -4   9   1      277.86      274.75      8.61 o 
  -3   9   1       93.66       83.89      5.48 o 
  -2   9   1     1316.62     1311.46     25.29 o 
  -1   9   1       48.47       47.29      5.09 o 
   0   9   1       40.35       38.03      4.93 o 
   1   9   1       16.05       14.78      4.08 o 
   2   9   1     5823.33     5806.58     64.85 o 
   3   9   1       11.66        6.74      3.55 o 
   4   9   1     1868.86     1851.07     24.32 o 
   5   9   1      486.17      498.77     14.31 o 
   6   9   1     2084.78     2061.10     27.04 o 
   7   9   1       50.14       40.44      6.19 o 
   8   9   1     1012.39     1043.16     25.03 o 
   9   9   1        6.52       -2.26      7.23 o 
  10   9   1      187.15      192.00     16.61 o 
  11   9   1        0.71      -11.07      7.55 o 
 -10  10   1       59.16       55.89     15.86 o 
  -9  10   1       72.32       65.76      9.07 o 
  -8  10   1      202.52      179.39     10.53 o 
  -7  10   1      526.10      525.23     15.26 o 
  -6  10   1        0.38       -0.13      3.96 o 
  -5  10   1       60.61       61.75      7.62 o 
  -4  10   1        6.97       -2.34      4.25 o 
  -3  10   1     1334.43     1361.38     23.72 o 
  -2  10   1      514.85      512.79     14.22 o 
  -1  10   1     1421.54     1398.07     27.72 o 
   0  10   1       58.67       57.67      6.15 o 
   1  10   1     1777.77     1773.11     27.97 o 
   2  10   1      194.19      210.77     14.35 o 
   3  10   1     1699.45     1757.48     28.13 o 
   4  10   1      309.82      343.74     14.69 o 
   5  10   1      579.08      586.84     14.87 o 
   6  10   1       56.48       45.89      6.23 o 
   7  10   1     1166.98     1172.28     30.80 o 
   8  10   1       54.45       46.89      8.13 o 
   9  10   1       48.07       25.35      9.28 o 
  10  10   1       23.64       12.52      9.17 o 
  -9  11   1       54.49       58.29     17.60 o 
  -8  11   1      429.60      460.81     21.00 o 
  -7  11   1       11.61       10.25      6.83 o 
  -6  11   1      396.19      422.52     16.90 o 
  -5  11   1        6.11        8.45      5.85 o 
  -4  11   1      630.79      585.66     18.99 o 
  -3  11   1        5.54        9.40      9.78 o 
  -2  11   1     1971.81     1976.12     38.52 o 
  -1  11   1      298.69      304.27     13.84 o 
   0  11   1      865.12      839.12     18.96 o 
   1  11   1        1.85       -2.53      4.26 o 
   2  11   1     1503.60     1551.39     26.93 o 
   3  11   1       48.00       33.16      5.95 o 
   4  11   1      283.44      325.40     19.49 o 
   5  11   1       22.23       21.52      6.27 o 
   6  11   1      342.27      357.76     15.57 o 
   7  11   1       28.70       28.78      7.35 o 
   8  11   1      157.65      159.60     15.42 o 
   9  11   1       15.37        8.88      8.81 o 
  -8  12   1        0.70       -9.44      6.29 o 
  -7  12   1      547.02      573.51     21.14 o 
  -6  12   1       56.19       42.07      8.82 o 
  -5  12   1      405.90      409.73     17.43 o 
  -4  12   1        0.12       -2.61      5.63 o 
  -3  12   1     1008.77      987.97     25.77 o 
  -2  12   1       86.58       95.13     10.13 o 
  -1  12   1      707.39      707.10     18.15 o 
   0  12   1        1.87        1.65      5.15 o 
   1  12   1      766.12      747.34     18.53 o 
   2  12   1       17.73       16.72      5.32 o 
   3  12   1      297.04      299.87     14.40 o 
   4  12   1       14.63        5.23      5.91 o 
   5  12   1      174.57      163.20     12.41 o 
   6  12   1      259.60      267.52     15.09 o 
   7  12   1      275.80      291.20     18.02 o 
   8  12   1        9.54        3.54      8.17 o 
  -6  13   1      309.50      294.23     16.24 o 
  -5  13   1        9.96        7.23      6.86 o 
  -4  13   1      244.44      237.96     17.41 o 
  -3  13   1        8.68        5.59      6.28 o 
  -2  13   1      298.95      296.49     15.25 o 
  -1  13   1       35.54       35.71      7.82 o 
   0  13   1      129.18      117.16      9.18 o 
   1  13   1       34.76       23.67      6.89 o 
   2  13   1      135.13      129.21     11.20 o 
   3  13   1        0.04        1.29      6.90 o 
   4  13   1      110.70      104.03     12.92 o 
   5  13   1      187.65      178.90     13.60 o 
   6  13   1      180.05      172.44     13.63 o 
  -4  14   1       29.94       36.40      8.56 o 
  -3  14   1      111.77       98.59     12.04 o 
  -2  14   1        0.11       -8.42      5.61 o 
  -1  14   1       15.07        5.31      6.46 o 
   0  14   1        0.71       -7.72      6.23 o 
   1  14   1       38.39       19.96      6.43 o 
   2  14   1        6.44       -7.58      8.70 o 
   3  14   1      120.84      134.18     15.00 o 
   4  14   1        1.80        1.84      8.36 o 
 -14   0   2      619.81      601.25     38.57 o 
 -12   0   2     1284.87     1243.51     49.83 o 
 -10   0   2     5147.26     5262.18     97.23 o 
  -8   0   2     2363.58     2461.11     34.75 o 
  -6   0   2     3593.85     3503.91     43.83 o 
  -4   0   2     8264.55     8172.23     90.35 o 
  -2   0   2    13941.33    13590.02    153.41 o 
   0   0   2    43508.93    38358.22   1783.18 o 
   2   0   2      300.95      253.21      4.94 o 
   4   0   2     6560.10     6317.28    123.35 o 
   6   0   2     6611.35     7113.70    208.40 o 
   8   0   2     1787.92     1871.88     36.85 o 
  10   0   2     1330.17     1292.06     35.82 o 
  12   0   2       13.26        7.32      8.12 o 
  14   0   2      393.16      413.35     32.27 o 
 -14   1   2       23.99       30.32     12.13 o 
 -13   1   2      498.98      539.03     24.41 o 
 -12   1   2       14.45        1.05      6.73 o 
 -11   1   2     1829.93     1797.95     33.08 o 
 -10   1   2       96.78       88.28      6.85 o 
  -9   1   2     3855.25     3811.91     35.52 o 
  -8   1   2      332.14      325.12      7.12 o 
  -7   1   2     1425.07     1488.92     16.50 o 
  -6   1   2      169.76      160.49      4.62 o 
  -5   1   2     6071.09     5973.29     48.49 o 
  -4   1   2      885.11      908.10     10.03 o 
  -3   1   2    10214.21    10822.92     83.43 o 
  -2   1   2     1954.34     2131.41     18.04 o 
  -1   1   2     1654.25     1597.95     23.20 o 
   0   1   2     2528.90     2592.75     42.46 o 
   1   1   2    15961.94    15838.77    155.80 o 
   2   1   2        1.93       -1.54      1.03 o 
   3   1   2     7786.73     7981.64    112.24 o 
   4   1   2     3278.72     3337.14     28.77 o 
   5   1   2    13450.27    13557.74    127.70 o 
   6   1   2      207.29      212.40      9.46 o 
   7   1   2     1943.91     2034.23     26.52 o 
   8   1   2      189.13      174.70      7.49 o 
   9   1   2     3437.12     3425.90     41.77 o 
  10   1   2      125.85      105.22      7.42 o 
  11   1   2      416.95      397.91     12.52 o 
  12   1   2        2.34        3.59      4.18 o 
  13   1   2      362.30      352.32     13.22 o 
  14   1   2        2.41       -3.42      6.63 o 
 -14   2   2      529.61      604.43     27.84 o 
 -13   2   2       21.36       20.06      9.20 o 
 -12   2   2      269.46      257.24     13.00 o 
 -11   2   2      120.99      102.18      9.14 o 
 -10   2   2     1066.96     1104.40     23.95 o 
  -9   2   2        0.17        0.31      2.75 o 
  -8   2   2      338.70      345.72      7.27 o 
  -7   2   2      228.59      186.25      5.26 o 
  -6   2   2     2390.14     2529.13     23.84 o 
  -5   2   2     2787.56     2885.91     25.79 o 
  -4   2   2      662.24      628.16      7.84 o 
  -3   2   2     1378.78     1321.63     18.26 o 
  -2   2   2      549.37      561.79      9.77 o 
  -1   2   2     1836.33     1766.11     15.45 o 
   0   2   2     5847.46     5803.89     94.22 o 
   1   2   2      279.84      293.13      4.44 o 
   2   2   2     4086.11     4301.61     42.08 o 
   3   2   2      484.35      411.53      6.36 o 
   4   2   2     9428.01     9491.66     73.94 o 
   5   2   2        0.37        0.89      1.37 o 
   6   2   2     6969.71     7133.53     61.32 o 
   7   2   2       82.41       82.00      5.65 o 
   8   2   2     1583.25     1498.96     31.77 o 
   9   2   2      137.53      137.68     10.09 o 
  10   2   2     2600.76     2609.92     35.49 o 
  11   2   2       19.75       11.18      4.71 o 
  12   2   2      539.53      505.01     14.79 o 
  13   2   2       37.59       34.20      7.83 o 
  14   2   2      475.72      493.43     19.87 o 
 -14   3   2       15.48        5.41      9.27 o 
 -13   3   2      221.46      192.22     13.15 o 
 -12   3   2       87.81       92.07      9.41 o 
 -11   3   2      262.45      269.66     12.94 o 
 -10   3   2      240.02      237.41     11.97 o 
  -9   3   2      519.62      507.87     10.82 o 
  -8   3   2      254.27      266.13      6.58 o 
  -7   3   2      669.73      714.13     10.34 o 
  -6   3   2      971.97      886.66     11.23 o 
  -5   3   2     1495.78     1488.71     15.43 o 
  -4   3   2      711.52      639.42      9.43 o 
  -3   3   2     1356.64     1318.73     14.11 o 
  -2   3   2      539.03      620.63      7.36 o 
  -1   3   2     3834.82     3893.18     31.69 o 
   0   3   2     9043.94     9258.12    120.66 o 
   1   3   2     2955.99     2370.16     51.35 o 
   2   3   2     5719.17     5993.98     47.34 o 
   3   3   2     3537.63     3575.99     37.02 o 
   4   3   2      132.56      131.26      3.74 o 
   5   3   2     4439.23     4226.38     40.02 o 
   6   3   2     1719.12     1764.67     19.61 o 
   7   3   2     1177.22     1217.60     14.04 o 
   8   3   2      221.94      218.38      8.54 o 
   9   3   2     2720.20     2684.67     40.03 o 
  10   3   2       27.31       16.09      4.65 o 
  11   3   2      817.07      814.33     23.43 o 
  12   3   2      148.88      141.35     11.28 o 
  13   3   2      422.82      443.87     18.29 o 
  14   3   2       18.86        9.85      7.88 o 
 -13   4   2        0.90       -1.40      7.51 o 
 -12   4   2       97.30       92.62      9.54 o 
 -11   4   2      497.91      511.33     17.37 o 
 -10   4   2     1339.38     1355.81     28.05 o 
  -9   4   2       34.01       31.37      4.01 o 
  -8   4   2     1699.60     1733.33     22.16 o 
  -7   4   2      675.23      687.72     10.24 o 
  -6   4   2     5094.19     5163.87     47.79 o 
  -5   4   2      282.66      277.79      6.49 o 
  -4   4   2    10401.51    10740.72     92.69 o 
  -3   4   2     3016.97     3014.21     26.41 o 
  -2   4   2     4958.00     5027.35     40.91 o 
  -1   4   2       80.48       89.97      3.22 o 
   0   4   2    15720.09    15793.36    225.78 o 
   1   4   2     8223.20     8229.46    132.81 o 
   2   4   2     5359.49     5703.14     45.78 o 
   3   4   2       23.26       32.91      2.19 o 
   4   4   2     1306.51     1211.11     13.14 o 
   5   4   2     1594.03     1568.24     20.02 o 
   6   4   2     1146.11     1231.54     14.50 o 
   7   4   2       11.45        8.23      2.44 o 
   8   4   2      478.04      483.23     11.98 o 
   9   4   2      258.71      236.51      9.46 o 
  10   4   2     1288.56     1220.94     36.85 o 
  11   4   2        0.65       -5.48      3.74 o 
  12   4   2      317.65      319.05     15.03 o 
  13   4   2      135.54      129.07     14.61 o 
 -13   5   2      286.15      265.34     19.60 o 
 -12   5   2        8.73       -5.56      6.98 o 
 -11   5   2      427.98      449.56     21.07 o 
 -10   5   2      312.83      309.76     13.57 o 
  -9   5   2     1930.01     1901.33     24.81 o 
  -8   5   2      355.57      348.04      9.37 o 
  -7   5   2     5008.09     4970.58     61.94 o 
  -6   5   2      658.30      644.82      9.69 o 
  -5   5   2     6829.19     7080.70     64.52 o 
  -4   5   2     1224.64     1186.05     13.50 o 
  -3   5   2    10654.22    10665.84     83.46 o 
  -2   5   2      713.40      724.23      9.14 o 
  -1   5   2    17579.94    17962.78    214.31 o 
   0   5   2      181.65      175.78      4.54 o 
   1   5   2     3607.48     3531.49     51.02 o 
   2   5   2      520.53      582.87      7.65 o 
   3   5   2     1972.43     2045.58     19.57 o 
   4   5   2      274.02      279.09      5.71 o 
   5   5   2       52.36       52.26      3.14 o 
   6   5   2      645.09      593.05     10.11 o 
   7   5   2      366.94      355.22      7.50 o 
   8   5   2      478.86      438.05     11.51 o 
   9   5   2      381.97      352.64     11.16 o 
  10   5   2      104.54      102.60      8.84 o 
  11   5   2      273.69      242.70     16.20 o 
  12   5   2        5.85        5.51      5.02 o 
  13   5   2      391.02      356.41     21.17 o 
 -13   6   2      102.50       96.84     13.95 o 
 -12   6   2      526.25      565.62     25.71 o 
 -11   6   2        1.29       -3.76      8.30 o 
 -10   6   2      787.78      755.33     26.45 o 
  -9   6   2      684.27      675.02     20.08 o 
  -8   6   2     1843.17     1863.46     31.91 o 
  -7   6   2       49.65       51.06      5.47 o 
  -6   6   2     5573.94     5440.37     52.50 o 
  -5   6   2       81.34       77.26      4.07 o 
  -4   6   2     6018.52     6058.72     50.62 o 
  -3   6   2        9.62       11.98      2.17 o 
  -2   6   2    12202.44    12264.50     96.05 o 
  -1   6   2     3393.40     3325.71     29.39 o 
   0   6   2     2387.70     2255.62     22.95 o 
   1   6   2      729.41      755.70      9.28 o 
   3   6   2     2327.62     2211.73     24.53 o 
   4   6   2      498.09      487.49      7.85 o 
   5   6   2        0.01       -2.48      1.78 o 
   6   6   2      599.78      628.34     11.47 o 
   7   6   2       19.43       18.58      4.70 o 
   8   6   2      369.83      385.95     25.50 o 
   9   6   2       24.00       14.61      5.10 o 
  10   6   2      198.63      191.74     34.14 o 
  11   6   2      446.75      440.44     24.13 o 
  12   6   2      498.85      567.94     25.64 o 
  13   6   2        0.29       -4.49      7.71 o 
 -12   7   2       74.45       83.09     13.01 o 
 -11   7   2      325.55      282.42     37.12 o 
 -10   7   2       67.88       34.94      7.50 o 
  -9   7   2      350.81      349.35     11.99 o 
  -8   7   2      735.57      695.19     16.17 o 
  -7   7   2     2462.30     2449.20     33.66 o 
  -6   7   2       61.08       53.88      5.37 o 
  -5   7   2      859.62      851.28     16.19 o 
  -4   7   2       39.34       33.53      4.75 o 
  -3   7   2     3841.96     3726.94     37.75 o 
  -2   7   2     1583.74     1491.30     15.96 o 
  -1   7   2     1203.14     1215.34     13.81 o 
   0   7   2     1986.94     2015.73     27.41 o 
   1   7   2     1572.20     1546.22     19.10 o 
   2   7   2     2687.49     2648.74     32.00 o 
   3   7   2     5154.32     5322.52     57.18 o 
   4   7   2      971.07      936.08     14.49 o 
   5   7   2      530.76      545.02     10.90 o 
   6   7   2       37.09       34.42      4.11 o 
   7   7   2     2262.56     2317.00     27.99 o 
   8   7   2        8.22        7.91      5.18 o 
   9   7   2      107.85      106.48     18.12 o 
  10   7   2      235.85      223.28     15.78 o 
  11   7   2      607.22      644.86     52.28 o 
  12   7   2       91.30       66.64     12.47 o 
 -12   8   2      571.49      578.64     36.44 o 
 -11   8   2       13.59       17.40      7.52 o 
 -10   8   2       73.28       58.39     10.31 o 
  -9   8   2      108.94       98.84      7.90 o 
  -8   8   2      135.38      122.79      8.27 o 
  -7   8   2        0.68       -0.69      3.77 o 
  -6   8   2       40.99       42.52      5.18 o 
  -5   8   2      376.40      358.65     10.83 o 
  -4   8   2        1.64       -1.18      2.47 o 
  -3   8   2       74.90       66.75      4.58 o 
  -2   8   2      957.92      986.53     14.77 o 
  -1   8   2      511.07      521.44      9.88 o 
   0   8   2      143.10      158.70      6.76 o 
   1   8   2     1112.72     1081.68     16.51 o 
   2   8   2     1917.47     1914.16     32.24 o 
   3   8   2      633.64      625.96     12.15 o 
   4   8   2     2036.31     2076.66     36.44 o 
   5   8   2       29.29       31.23      4.16 o 
   6   8   2     2539.42     2517.51     30.14 o 
   7   8   2       62.99       64.54      7.43 o 
   8   8   2     1881.38     1891.86     43.84 o 
   9   8   2       21.54       12.16     10.84 o 
  10   8   2      471.82      476.63     22.90 o 
  11   8   2       19.37       12.34     15.29 o 
  12   8   2      560.67      580.34     27.83 o 
 -11   9   2      346.12      318.84     20.46 o 
 -10   9   2        0.96       -1.95      6.93 o 
  -9   9   2      339.66      330.22     14.83 o 
  -8   9   2        1.28       -5.20      4.19 o 
  -7   9   2       77.40       79.29      7.02 o 
  -6   9   2        8.67        0.66      3.73 o 
  -5   9   2       69.25       58.06      5.88 o 
  -4   9   2       16.81        9.95      3.92 o 
  -3   9   2      568.38      550.99     11.44 o 
  -2   9   2       80.98       73.10      6.05 o 
  -1   9   2      260.18      255.75      9.42 o 
   0   9   2      575.32      564.59     15.75 o 
   1   9   2     1083.33     1106.62     19.97 o 
   2   9   2        1.20        4.63      5.08 o 
   3   9   2     2182.62     2231.65     30.55 o 
   4   9   2      197.12      188.89      7.99 o 
   5   9   2     1611.14     1641.37     23.97 o 
   6   9   2       22.40       19.65      5.08 o 
   7   9   2     3242.29     3385.09     39.15 o 
   8   9   2       41.81       31.65      7.24 o 
   9   9   2     1106.61     1111.00     34.22 o 
  10   9   2       17.66        8.23     12.29 o 
  11   9   2      340.78      344.72     21.44 o 
 -10  10   2      216.72      195.87     17.31 o 
  -9  10   2       70.92       67.68      9.05 o 
  -8  10   2     1140.29     1182.48     23.82 o 
  -7  10   2       29.96       30.76      6.00 o 
  -6  10   2      418.72      402.67     12.93 o 
  -5  10   2       50.27       33.95      6.43 o 
  -4  10   2      395.48      395.81     15.13 o 
  -3  10   2       23.30       20.13      7.73 o 
  -2  10   2      459.12      467.74     13.52 o 
  -1  10   2      369.09      341.18     11.64 o 
   0  10   2      905.19      905.81     18.54 o 
   1  10   2      797.29      771.02     19.99 o 
   2  10   2     1542.00     1633.03     26.83 o 
   3  10   2      346.66      343.30     18.87 o 
   4  10   2     1311.85     1324.36     30.41 o 
   5  10   2       27.84       23.10      5.02 o 
   6  10   2      936.45      985.67     17.98 o 
   7  10   2        3.38       -2.91      5.07 o 
   8  10   2      708.34      690.15     31.19 o 
   9  10   2        4.12       -0.78      7.19 o 
  10  10   2      138.85      122.99     14.74 o 
  -9  11   2      362.96      371.49     21.46 o 
  -8  11   2       78.02       81.90     11.37 o 
  -7  11   2     1395.50     1469.41     32.71 o 
  -6  11   2        1.99       -1.73      5.63 o 
  -5  11   2      711.58      664.17     21.97 o 
  -4  11   2        5.88        9.66      5.88 o 
  -3  11   2     1495.42     1510.94     31.61 o 
  -2  11   2       64.38       52.60      7.64 o 
  -1  11   2      539.53      517.99     14.76 o 
   0  11   2      232.13      220.86     10.29 o 
   1  11   2      859.68      869.75     22.26 o 
   2  11   2       95.48       90.72      8.95 o 
   3  11   2     1076.15     1081.60     21.95 o 
   4  11   2      153.38      136.83      8.97 o 
   5  11   2      130.62      130.09     10.64 o 
   6  11   2        2.96       -0.49      5.43 o 
   7  11   2      256.25      272.76     14.10 o 
   8  11   2       10.56       -5.33     10.58 o 
   9  11   2       60.80       52.92     11.54 o 
  -8  12   2      548.26      564.77     21.21 o 
  -7  12   2        6.00        7.75      7.34 o 
  -6  12   2      668.34      658.17     22.00 o 
  -5  12   2       37.88       29.30      7.61 o 
  -4  12   2      884.36      898.47     26.74 o 
  -3  12   2       23.61       30.07      7.37 o 
  -2  12   2      851.17      847.83     23.69 o 
  -1  12   2        2.38        1.67      4.65 o 
   0  12   2      500.50      459.07     14.53 o 
   1  12   2       51.15       62.21      6.89 o 
   2  12   2      687.71      716.35     21.09 o 
   3  12   2        9.18        5.99      5.29 o 
   4  12   2      104.29      104.91     12.50 o 
   5  12   2        7.20        1.63      7.26 o 
   6  12   2      158.18      157.20     17.46 o 
   7  12   2       30.29       19.23      9.67 o 
   8  12   2       82.33       86.51     19.84 o 
  -6  13   2       20.00       20.58      9.96 o 
  -5  13   2      217.66      206.18     14.61 o 
  -4  13   2       91.62      106.35     15.16 o 
  -3  13   2      327.75      314.92     15.83 o 
  -2  13   2        0.02       -5.52      5.50 o 
  -1  13   2      315.22      305.53     23.74 o 
   0  13   2      114.48      114.99      9.19 o 
   1  13   2      256.67      280.47     12.64 o 
   2  13   2       45.18       37.20      6.70 o 
   3  13   2      236.25      228.66     12.10 o 
   4  13   2        3.97        0.65      7.36 o 
   5  13   2      110.30      113.83     15.39 o 
   6  13   2       36.94       46.82     11.63 o 
  -3  14   2        8.00        0.44      6.38 o 
  -2  14   2      221.21      201.55     14.64 o 
  -1  14   2        4.25       -0.74      6.64 o 
   0  14   2      298.79      299.39     16.34 o 
   1  14   2       21.40       24.09      6.77 o 
   2  14   2      110.95      108.56     10.40 o 
   3  14   2       19.49        4.03     23.25 o 
 -13   0   3      329.54      344.88     29.26 o 
 -11   0   3     2456.14     2560.34     75.37 o 
  -9   0   3     5865.96     5865.56     72.55 o 
  -7   0   3     7018.36     7451.54     86.85 o 
  -5   0   3    14340.48    14322.63    155.94 o 
  -3   0   3     5460.65     5589.89     68.46 o 
  -1   0   3    12273.83    11659.25    128.21 o 
   1   0   3      245.40      229.25      5.73 o 
   3   0   3      954.58     1110.33     25.72 o 
   5   0   3     2714.77     2550.74     81.04 o 
   7   0   3      186.01      174.98      9.85 o 
   9   0   3     3475.42     3508.15     60.75 o 
  11   0   3     1004.12      956.96     46.96 o 
  13   0   3      573.09      522.98     43.72 o 
 -14   1   3      707.48      791.54     31.12 o 
 -13   1   3      194.09      208.93     19.76 o 
 -12   1   3      329.58      320.09     18.99 o 
 -11   1   3       31.19       19.47      6.60 o 
 -10   1   3     4914.00     4751.90     64.07 o 
  -9   1   3       19.03       19.47      3.21 o 
  -8   1   3     1480.08     1520.61     17.60 o 
  -7   1   3     1376.64     1397.32     16.09 o 
  -6   1   3     6077.09     6080.88     50.49 o 
  -5   1   3      167.31      220.32      5.05 o 
  -4   1   3     4253.81     4187.23     35.03 o 
  -3   1   3     6456.89     6429.25     51.33 o 
  -2   1   3       60.50       80.02      3.70 o 
  -1   1   3     2273.66     2301.67     21.56 o 
   0   1   3     4661.44     4411.52     49.41 o 
   1   1   3      287.62      289.51      4.47 o 
   2   1   3     1397.14     1384.24     13.76 o 
   3   1   3      614.77      616.76      7.82 o 
   4   1   3     4700.16     4688.55     46.93 o 
   6   1   3      474.90      479.20     10.46 o 
   7   1   3      136.67      114.32     13.17 o 
   8   1   3     2355.95     2344.61     43.66 o 
   9   1   3       24.42       11.59      4.33 o 
  10   1   3     2456.28     2455.34     34.25 o 
  11   1   3       41.02       39.89      5.72 o 
  12   1   3      117.14      107.28      8.38 o 
  13   1   3        1.62       -0.43      4.93 o 
  14   1   3      715.63      752.38     29.84 o 
 -14   2   3      286.70      295.03     20.87 o 
 -13   2   3      343.50      310.46     19.64 o 
 -12   2   3        3.67        1.99      6.67 o 
 -11   2   3      962.65      984.14     23.68 o 
 -10   2   3        0.04       -4.08      4.39 o 
  -9   2   3     2085.81     2133.39     26.14 o 
  -8   2   3       41.86       48.01      3.42 o 
  -7   2   3      203.28      195.15      5.48 o 
  -6   2   3     5929.40     5841.88     48.81 o 
  -5   2   3     9859.86    10129.73     79.96 o 
  -4   2   3      151.95      143.29      3.85 o 
  -3   2   3     1166.44     1242.06     14.58 o 
  -2   2   3    15611.06    16127.75    195.55 o 
  -1   2   3    18423.66    17966.86    156.03 o 
   0   2   3       11.89       29.41      3.84 o 
   1   2   3     9394.46     9493.09     72.89 o 
   2   2   3       35.91       64.70      3.28 o 
   3   2   3      942.37      861.85     10.39 o 
   4   2   3      471.12      529.13     11.23 o 
   5   2   3    15573.88    15783.83    121.84 o 
   6   2   3      782.77      736.23      9.06 o 
   7   2   3     2077.79     2123.69     33.09 o 
   8   2   3       14.27       10.80      3.91 o 
   9   2   3     4269.13     4245.66     57.29 o 
  10   2   3      245.23      243.73     10.25 o 
  11   2   3      506.69      486.89     14.18 o 
  12   2   3        7.38        5.72      4.82 o 
  13   2   3      439.17      414.34     14.66 o 
  14   2   3       26.38       13.65      8.14 o 
 -14   3   3      303.97      331.78     21.10 o 
 -13   3   3      166.85      148.66     27.00 o 
 -12   3   3      204.08      188.05     12.38 o 
 -11   3   3      285.47      286.67     15.34 o 
 -10   3   3      453.71      457.55     15.54 o 
  -9   3   3      307.08      301.23      8.80 o 
  -8   3   3      616.85      616.74     11.81 o 
  -7   3   3      956.95      950.90     12.39 o 
  -6   3   3      765.13      786.70     10.45 o 
  -5   3   3        2.29        4.41      1.37 o 
  -4   3   3     5900.59     6150.62     78.20 o 
  -3   3   3     1556.57     1763.52     31.09 o 
  -2   3   3     7797.63     8089.25     63.35 o 
  -1   3   3     1380.11     1337.58     13.24 o 
   0   3   3    22939.48    22267.90    391.19 o 
   1   3   3     7314.59     7393.07     58.00 o 
   2   3   3    12760.61    12806.58    228.86 o 
   3   3   3       16.04        8.99      1.76 o 
   4   3   3    19262.92    19512.41    164.69 o 
   5   3   3     1126.02     1100.08     12.53 o 
   6   3   3     5052.75     5078.40     42.97 o 
   7   3   3      105.33       96.34      4.70 o 
   8   3   3     3024.63     2980.21     37.14 o 
   9   3   3       10.98        8.68      4.28 o 
  10   3   3     1750.09     1689.48     30.68 o 
  11   3   3      119.34      109.91      9.22 o 
  12   3   3      316.55      306.07     12.34 o 
  13   3   3      309.67      313.65     15.53 o 
 -13   4   3      165.88      160.57     12.70 o 
 -12   4   3      102.53       90.70      9.62 o 
 -11   4   3      276.97      281.29     13.59 o 
 -10   4   3       24.77       24.01      6.20 o 
  -9   4   3      104.82      102.95      6.06 o 
  -8   4   3      279.69      257.79      8.06 o 
  -7   4   3      450.61      443.29      9.77 o 
  -6   4   3      751.30      772.60     10.31 o 
  -5   4   3     3944.43     3726.93     47.55 o 
  -4   4   3     3811.58     3682.91     58.01 o 
  -3   4   3     6676.68     7030.15     56.34 o 
  -2   4   3       79.17       91.53      3.28 o 
  -1   4   3     3737.91     3565.80     30.46 o 
   0   4   3     4855.04     4958.85     43.75 o 
   1   4   3    12700.04    12598.48    165.90 o 
   3   4   3     4947.68     4966.60     41.25 o 
   4   4   3       81.92       85.47      4.98 o 
   5   4   3     5947.02     6201.79     63.04 o 
   6   4   3      824.55      786.20     12.10 o 
   7   4   3      618.87      640.38      9.78 o 
   8   4   3      599.12      609.37     13.78 o 
   9   4   3      436.41      427.35     12.23 o 
  10   4   3        0.74       -3.83      4.78 o 
  11   4   3      303.32      295.62     11.49 o 
  12   4   3      129.36      139.32     13.72 o 
  13   4   3      263.28      252.42     18.97 o 
 -13   5   3        1.95      -10.72      7.14 o 
 -12   5   3      590.98      591.34     25.19 o 
 -11   5   3      220.46      231.14     29.91 o 
 -10   5   3      226.57      224.92     11.80 o 
  -9   5   3      257.85      244.63      8.75 o 
  -8   5   3     2660.76     2611.95     30.67 o 
  -7   5   3      234.17      213.62      9.80 o 
  -6   5   3     3242.47     3209.51     37.78 o 
  -5   5   3      404.93      407.42      6.98 o 
  -4   5   3     5609.55     5634.52     47.08 o 
  -3   5   3     1215.67     1194.02     13.35 o 
  -2   5   3    10312.61    10406.53     81.61 o 
  -1   5   3      469.54      534.66     10.17 o 
   0   5   3     3603.57     3665.29     31.71 o 
   1   5   3     1195.54     1048.67     19.21 o 
   2   5   3     5486.19     5630.93     69.34 o 
   3   5   3      677.93      654.62      9.06 o 
   4   5   3     1645.85     1710.54     19.55 o 
   5   5   3       44.99       40.81      4.01 o 
   6   5   3      108.17      100.67      8.82 o 
   7   5   3        2.09        2.55      2.63 o 
   8   5   3       77.18       71.90      6.01 o 
   9   5   3      301.90      307.23     10.68 o 
  10   5   3        4.30        1.61      4.53 o 
  11   5   3       10.44        2.33      6.69 o 
  12   5   3      366.75      415.59     21.97 o 
  13   5   3      133.13      130.25     15.50 o 
 -13   6   3      297.20      268.33     19.66 o 
 -12   6   3       25.79       26.15      9.63 o 
 -11   6   3      678.44      674.06     26.08 o 
 -10   6   3       56.26       56.58     10.01 o 
  -9   6   3      991.93      995.13     19.75 o 
  -8   6   3        0.36        0.35      2.59 o 
  -7   6   3     2617.69     2629.46     30.47 o 
  -6   6   3        2.36        2.13      2.72 o 
  -5   6   3     2241.44     2335.74     26.67 o 
  -4   6   3      849.47      861.73     11.37 o 
  -3   6   3     5960.44     6080.88     50.70 o 
  -2   6   3      652.45      625.95      9.01 o 
  -1   6   3     2957.40     3007.96     27.47 o 
   0   6   3      372.79      394.43      6.85 o 
   1   6   3     3770.74     4029.54     37.97 o 
   2   6   3     1785.20     1838.78     18.53 o 
   3   6   3      993.17      970.86     12.92 o 
   4   6   3      863.78      774.40     11.72 o 
   5   6   3       34.73       37.43      3.38 o 
   6   6   3       31.12       31.97      3.52 o 
   7   6   3      242.75      264.20     10.27 o 
   8   6   3      207.05      193.24     16.82 o 
   9   6   3      101.21       85.06      8.20 o 
  10   6   3       15.44       25.63      8.43 o 
  11   6   3      218.70      225.03     17.64 o 
  12   6   3       30.14       21.40     10.01 o 
 -12   7   3      509.11      588.18     26.57 o 
 -11   7   3       23.23       15.15      9.36 o 
 -10   7   3      275.16      178.62     54.82 o 
  -9   7   3      306.82      292.71     12.97 o 
  -8   7   3     1461.65     1439.03     24.62 o 
  -7   7   3        1.81        1.57      3.77 o 
  -6   7   3      202.40      220.78      8.96 o 
  -5   7   3        0.26        4.88      3.15 o 
  -4   7   3     1688.88     1686.51     20.98 o 
  -3   7   3        3.72        3.95      2.07 o 
  -2   7   3     3664.91     3831.98     34.24 o 
  -1   7   3     1410.80     1363.61     15.41 o 
   0   7   3     1351.18     1407.48     15.62 o 
   1   7   3      536.30      520.16      8.14 o 
   2   7   3     2192.14     2030.53     55.08 o 
   3   7   3     2199.37     2171.43     28.28 o 
   4   7   3      590.50      593.50     12.87 o 
   5   7   3       69.56       68.74      5.48 o 
   6   7   3     1809.37     1881.97     27.05 o 
   7   7   3       98.69       98.37      7.00 o 
   8   7   3     1907.44     1917.68     34.26 o 
   9   7   3       26.62       27.78      7.32 o 
  10   7   3      269.33      276.51     17.46 o 
  11   7   3      265.36      308.84     19.97 o 
  12   7   3      484.20      492.18     24.91 o 
 -11   8   3      282.39      116.50     18.36 o 
 -10   8   3        3.34       -0.61      6.22 o 
  -9   8   3      419.80      444.66     14.13 o 
  -8   8   3       69.66       55.12      6.40 o 
  -7   8   3     1419.95     1433.31     24.75 o 
  -6   8   3        0.73       -1.05      3.47 o 
  -5   8   3       29.67       23.86      4.39 o 
  -4   8   3       21.10       21.83      4.81 o 
  -3   8   3     1656.00     1741.46     21.95 o 
  -2   8   3      124.09      123.32      5.62 o 
  -1   8   3      836.04      861.15     13.46 o 
   0   8   3       70.55       71.78      4.57 o 
   1   8   3     2942.65     2894.08     31.74 o 
   2   8   3       41.58       33.88      5.51 o 
   3   8   3     3990.35     3898.06     53.48 o 
   4   8   3      685.64      673.75     14.58 o 
   5   8   3     1654.86     1704.30     25.64 o 
   6   8   3        6.24        0.12      4.04 o 
   7   8   3     3981.01     4062.94     49.61 o 
   8   8   3        1.07        7.50      5.55 o 
   9   8   3      870.52      862.46     29.27 o 
  10   8   3      201.63      188.56     19.56 o 
  11   8   3      996.58      896.18    171.44 o 
 -11   9   3       40.42       40.78     10.65 o 
 -10   9   3      120.60       99.67     14.07 o 
  -9   9   3       27.17       22.90      5.76 o 
  -8   9   3     1143.19     1160.58     23.10 o 
  -7   9   3       57.68       55.48      6.41 o 
  -6   9   3      390.63      378.26     17.10 o 
  -5   9   3       93.38       90.50      7.91 o 
  -4   9   3      153.76      146.48     10.58 o 
  -3   9   3      109.86       86.85      6.52 o 
  -2   9   3      661.64      664.96     18.24 o 
  -1   9   3      124.11      119.55      7.29 o 
   0   9   3        1.68       -0.20      5.19 o 
   1   9   3       94.00       95.60      8.27 o 
   2   9   3     4393.05     4435.50     53.73 o 
   3   9   3       79.29       75.86      5.72 o 
   4   9   3      469.18      454.91     14.74 o 
   5   9   3       47.76       37.78      6.27 o 
   6   9   3     1930.28     2041.61     35.81 o 
   7   9   3       90.79       80.63      8.53 o 
   8   9   3     1096.12     1131.39     33.59 o 
   9   9   3        0.09       -6.61      7.07 o 
  10   9   3      464.86      440.01     22.75 o 
  11   9   3        3.76        7.19      9.31 o 
 -10  10   3       62.81       62.87     11.71 o 
  -9  10   3      363.57      385.37     14.42 o 
  -8  10   3      104.29       83.49      8.26 o 
  -7  10   3     1230.77     1293.37     24.93 o 
  -6  10   3       48.66       52.93      7.02 o 
  -5  10   3      341.23      353.26     26.91 o 
  -4  10   3        4.43       -2.37      4.83 o 
  -3  10   3     1260.96     1209.62     36.74 o 
  -2  10   3      197.89      205.94     14.35 o 
  -1  10   3      110.69       96.92      7.50 o 
   0  10   3       17.30       11.21      4.27 o 
   1  10   3      157.11      146.18      8.61 o 
   2  10   3      316.53      271.61     19.12 o 
   3  10   3      614.75      599.07     18.48 o 
   4  10   3      220.23      204.63      9.81 o 
   5  10   3      214.67      211.23     10.25 o 
   6  10   3        3.38        5.25      5.48 o 
   7  10   3     1285.42     1388.76     26.91 o 
   8  10   3       10.53       10.88      8.29 o 
   9  10   3       58.69       47.72     10.71 o 
  10  10   3       60.58       68.19     12.38 o 
  -9  11   3      122.55      115.11     19.38 o 
  -8  11   3      692.75      785.15     24.32 o 
  -7  11   3       28.76       38.44      8.59 o 
  -6  11   3      744.37      790.96     26.05 o 
  -5  11   3       66.34       66.09      8.92 o 
  -4  11   3      769.26      739.56     21.72 o 
  -3  11   3       99.08       84.41      9.47 o 
  -2  11   3     1116.21     1037.66     25.41 o 
  -1  11   3      188.18      179.31     13.00 o 
   0  11   3       24.89       26.71      5.11 o 
   1  11   3       45.41       47.17      6.13 o 
   2  11   3      530.43      554.60     16.25 o 
   3  11   3      309.86      287.77     13.64 o 
   4  11   3       41.95       36.07      5.87 o 
   5  11   3       12.38       13.45      4.79 o 
   6  11   3      261.15      262.91     16.97 o 
   7  11   3       25.70       27.18      7.28 o 
   8  11   3      180.74      180.36     26.22 o 
   9  11   3        8.98       -2.04      8.56 o 
  -7  12   3      315.81      349.89     17.18 o 
  -6  12   3       57.65       39.99      8.63 o 
  -5  12   3      540.78      556.83     22.42 o 
  -4  12   3      387.90      443.62     29.02 o 
  -3  12   3      603.79      585.35     20.30 o 
  -2  12   3       52.04       48.84     11.65 o 
  -1  12   3      515.68      503.34     18.08 o 
   0  12   3       98.92      100.13      8.31 o 
   1  12   3      311.72      310.37     12.30 o 
   2  12   3        2.30       -5.50      4.30 o 
   3  12   3      194.01      148.33     19.76 o 
   4  12   3       82.90       76.98      7.70 o 
   5  12   3      138.31      146.18     14.31 o 
   6  12   3        3.32       -2.29      5.90 o 
   7  12   3      175.14      167.30     28.68 o 
  -6  13   3      230.06      243.11     17.00 o 
  -5  13   3      149.73      160.21     13.22 o 
  -4  13   3      359.46      358.73     17.38 o 
  -3  13   3      164.15      155.34     12.77 o 
  -2  13   3      723.05      790.35     24.79 o 
  -1  13   3        9.73       11.15      6.36 o 
   0  13   3      501.39      512.70     19.57 o 
   1  13   3       98.73      104.63      9.13 o 
   2  13   3      667.17      668.04     18.81 o 
   3  13   3        4.43        2.23      4.21 o 
   4  13   3      455.95      449.43     22.95 o 
   5  13   3        2.97       12.23      8.89 o 
   6  13   3      270.10      327.55     17.03 o 
  -3  14   3      165.56      167.13     13.68 o 
  -2  14   3       13.03       11.72      7.43 o 
  -1  14   3      422.38      455.61     19.36 o 
   0  14   3        1.82        1.39      6.84 o 
   1  14   3      650.14      675.50     26.00 o 
   2  14   3       14.81       24.72      6.76 o 
   3  14   3      518.98      548.65     20.77 o 
 -14   0   4      855.18      952.95     48.51 o 
 -12   0   4     1230.60     1154.87     48.71 o 
 -10   0   4     5314.79     5397.90     86.80 o 
  -8   0   4     3748.82     3790.32     50.01 o 
  -6   0   4    12558.47    12618.77    140.10 o 
  -4   0   4    15424.51    16028.59    176.87 o 
  -2   0   4     1064.19     1132.49     16.59 o 
   0   0   4     3392.35     3197.50     47.89 o 
   2   0   4    12371.54    12730.70    180.69 o 
   4   0   4     3202.19     3353.56     48.30 o 
   6   0   4      195.25      247.02     25.10 o 
   8   0   4     1587.44     1682.72     49.67 o 
  10   0   4     1936.17     1878.05     41.00 o 
  12   0   4      810.90      781.46     27.82 o 
  14   0   4     1332.70     1409.70     40.64 o 
 -14   1   4       33.41       19.49     22.07 o 
 -13   1   4      302.61      291.92     19.45 o 
 -12   1   4       97.92       90.26     17.80 o 
 -11   1   4     2056.12     2001.44     45.68 o 
 -10   1   4       13.76       14.89      4.16 o 
  -9   1   4     3506.36     3544.62     38.20 o 
  -8   1   4       81.93       79.52      5.02 o 
  -7   1   4     3675.85     3698.33     33.91 o 
  -6   1   4     3336.90     3388.35     30.95 o 
  -5   1   4    13548.77    13532.03    135.90 o 
  -4   1   4     5249.21     5604.07     46.01 o 
  -3   1   4     1481.31     1690.48     16.37 o 
  -2   1   4     5059.37     5180.28     46.00 o 
  -1   1   4     7206.16     7033.80     55.35 o 
   0   1   4     3255.99     3447.81     40.33 o 
   1   1   4      240.29      234.72      4.82 o 
   2   1   4      729.67      716.68      8.54 o 
   3   1   4     2393.22     2511.73     22.37 o 
   4   1   4      679.63      731.09     11.87 o 
   5   1   4     2744.24     2783.47     24.62 o 
   6   1   4     2362.84     2335.96     33.85 o 
   7   1   4      103.39      129.27      6.66 o 
   8   1   4      311.26      290.00     11.86 o 
   9   1   4     4585.79     4530.80     61.00 o 
  10   1   4      989.14      901.85     18.72 o 
  11   1   4      547.08      533.98     14.94 o 
  12   1   4        1.98        2.64      4.51 o 
  13   1   4     1144.80     1156.49     24.44 o 
  14   1   4       11.82       14.48      6.76 o 
 -14   2   4      125.32      139.34     16.14 o 
 -13   2   4      114.64      122.96     14.69 o 
 -12   2   4       70.96       62.12     10.80 o 
 -11   2   4       34.73       23.09      6.23 o 
 -10   2   4      998.01     1019.91     19.50 o 
  -9   2   4      224.75      212.10      7.94 o 
  -8   2   4      327.83      334.97      8.81 o 
  -7   2   4      688.05      698.44     10.61 o 
  -6   2   4     5376.25     5495.27     46.59 o 
  -5   2   4     1180.22     1256.64     13.78 o 
  -4   2   4      900.56      862.48     12.37 o 
  -3   2   4      585.84      581.96      9.32 o 
  -2   2   4     5105.04     5167.08     45.88 o 
  -1   2   4     9772.35     9813.72     75.96 o 
   0   2   4    13796.25    13893.34    128.49 o 
   1   2   4      350.78      391.22      6.03 o 
   2   2   4     6295.32     6589.38     52.50 o 
   3   2   4      295.55      295.07      8.34 o 
   4   2   4     9787.81     9834.19     77.04 o 
   5   2   4     4681.38     4714.71     51.39 o 
   6   2   4     1931.77     1912.58     21.22 o 
   7   2   4      912.84      887.76     16.12 o 
   8   2   4     2041.01     2092.06     29.24 o 
   9   2   4      391.80      360.99     11.78 o 
  10   2   4     1173.14     1186.40     25.80 o 
  11   2   4      494.04      449.55     15.86 o 
  12   2   4      414.00      387.69     13.65 o 
  13   2   4        6.58       -3.72      5.14 o 
 -13   3   4       55.65       54.31     11.93 o 
 -12   3   4        1.52       -7.92      6.97 o 
 -11   3   4      169.06      168.76     11.50 o 
 -10   3   4      128.38      115.38      7.73 o 
  -9   3   4      119.40      110.75      6.35 o 
  -8   3   4       84.60       88.30      5.90 o 
  -7   3   4      506.44      524.65     10.81 o 
  -6   3   4        5.01        7.18      2.65 o 
  -5   3   4     1582.16     1582.83     19.53 o 
  -4   3   4      260.35      362.88      8.55 o 
  -3   3   4     4157.63     4216.51     67.83 o 
  -2   3   4     1035.36      917.43     28.06 o 
  -1   3   4    12989.00    13193.90    101.97 o 
   0   3   4      748.49      723.20     71.64 o 
   1   3   4     4618.04     4614.36     38.26 o 
   2   3   4      320.54      293.18      5.58 o 
   3   3   4    15146.96    15408.94    129.71 o 
   4   3   4        0.34        0.47      1.20 o 
   5   3   4     3696.92     3523.64     31.34 o 
   6   3   4     1332.27     1364.87     15.14 o 
   7   3   4     2924.07     2991.64     36.76 o 
   8   3   4      129.42      127.52      7.61 o 
   9   3   4      978.25      990.49     21.80 o 
  10   3   4      115.08      113.14      7.97 o 
  11   3   4      110.49       93.19      7.65 o 
  12   3   4       57.77       51.80      7.93 o 
  13   3   4      102.40       87.50      8.76 o 
 -13   4   4        0.56       -2.17      7.95 o 
 -12   4   4      272.05      279.72     14.32 o 
 -11   4   4        1.47       -1.25      5.14 o 
 -10   4   4     1214.96     1216.01     22.39 o 
  -9   4   4      377.08      378.80     11.25 o 
  -8   4   4       81.72       99.21      5.94 o 
  -7   4   4       25.53       15.41      3.25 o 
  -6   4   4     1112.31     1104.45     16.21 o 
  -5   4   4     1084.78     1111.54     17.55 o 
  -4   4   4     1990.60     2056.23     25.92 o 
  -3   4   4      204.78      238.09      7.09 o 
  -2   4   4     4673.93     4803.21     40.16 o 
  -1   4   4        3.73        8.58      3.42 o 
   0   4   4    15251.22    15223.13    170.95 o 
   1   4   4        0.58       21.39      6.29 o 
   2   4   4     5385.45     5416.50     44.88 o 
   3   4   4      313.29      268.79      6.93 o 
   4   4   4     5622.35     5456.19     85.52 o 
   5   4   4      176.54      152.17      5.09 o 
   6   4   4     3308.54     3439.95     31.66 o 
   7   4   4      202.72      189.02     10.26 o 
   8   4   4     1497.93     1489.99     23.64 o 
   9   4   4       87.69       79.67      6.68 o 
  10   4   4      405.95      386.90     12.68 o 
  11   4   4        1.29       -2.67      4.14 o 
  12   4   4       77.97       61.86      8.30 o 
  13   4   4       83.06       61.78     11.12 o 
 -13   5   4      909.83      967.17     33.61 o 
 -12   5   4      178.42      178.02     21.73 o 
 -11   5   4      521.05      550.01     23.56 o 
 -10   5   4       41.00       31.94      5.51 o 
  -9   5   4     1767.38     1748.28     24.42 o 
  -8   5   4      271.66      273.33      8.95 o 
  -7   5   4      502.08      511.42     12.94 o 
  -6   5   4      117.73      108.61      5.58 o 
  -5   5   4      961.26      975.62     16.29 o 
  -4   5   4      999.90      864.23     13.39 o 
  -3   5   4     2698.46     2749.72     25.53 o 
  -2   5   4       38.79       28.17      2.38 o 
  -1   5   4     5992.10     6516.63     53.40 o 
   0   5   4     1846.55     1888.40     20.46 o 
   1   5   4     2626.96     2604.85     26.45 o 
   2   5   4       93.55      106.08      4.18 o 
   3   5   4     3854.90     4112.44     39.33 o 
   4   5   4      371.15      360.97      7.10 o 
   5   5   4     2365.97     2437.50     40.16 o 
   6   5   4        0.44        1.06      2.04 o 
   7   5   4     2287.24     2256.55     34.89 o 
   8   5   4      669.98      651.76     17.86 o 
   9   5   4      589.11      538.02     16.67 o 
  10   5   4       86.32       83.12      8.50 o 
  11   5   4      259.70      271.49     13.69 o 
  12   5   4       90.78       84.40     12.57 o 
  13   5   4      232.41      227.91     19.32 o 
 -12   6   4      810.45      858.17     31.15 o 
 -11   6   4      211.15      191.65     16.03 o 
 -10   6   4      847.43      847.61     22.49 o 
  -9   6   4       12.33       14.31      4.62 o 
  -8   6   4     1447.37     1440.98     28.04 o 
  -7   6   4      163.26      179.61      8.30 o 
  -6   6   4     1478.41     1432.43     20.02 o 
  -5   6   4        1.04        1.32      2.43 o 
  -4   6   4     2317.87     2433.79     27.46 o 
  -3   6   4        3.83       -0.64      1.89 o 
  -2   6   4     1068.57      994.60     12.40 o 
  -1   6   4       65.37       83.93      3.85 o 
   0   6   4     1625.75     1666.62     17.71 o 
   1   6   4     1075.28     1089.01     15.69 o 
   2   6   4     3810.01     3849.86     37.30 o 
   3   6   4      791.94      784.45     10.94 o 
   4   6   4     1445.73     1468.27     16.83 o 
   5   6   4       47.98       53.64      5.51 o 
   6   6   4     1694.22     1767.35     21.50 o 
   7   6   4      146.59      146.43     11.84 o 
   8   6   4      526.52      528.69     16.46 o 
   9   6   4        0.86       -4.40      4.25 o 
  10   6   4      479.73      457.44     16.52 o 
  11   6   4       22.06       18.13      8.69 o 
  12   6   4      426.22      432.68     23.45 o 
 -12   7   4       68.63       66.06     11.94 o 
 -11   7   4      236.75      207.65     17.00 o 
 -10   7   4      137.36      116.64     25.72 o 
  -9   7   4      945.56      919.22     19.88 o 
  -8   7   4       22.51       10.34      3.84 o 
  -7   7   4     1995.65     1984.78     29.89 o 
  -6   7   4      369.62      349.91     11.13 o 
  -5   7   4      680.97      700.90     15.14 o 
  -4   7   4      179.15      194.62      7.02 o 
  -3   7   4     1970.73     1902.51     20.17 o 
  -2   7   4       15.72       14.11      2.45 o 
  -1   7   4      571.39      558.58      9.20 o 
   0   7   4      196.81      171.02      5.31 o 
   1   7   4     3350.04     3294.76     72.00 o 
   2   7   4        9.03        7.06      2.38 o 
   3   7   4     2429.30     2444.08     27.95 o 
   4   7   4        9.99        8.60      3.33 o 
   5   7   4      497.08      501.18     10.91 o 
   6   7   4       41.12       27.53      4.60 o 
   7   7   4     1076.59     1069.60     23.69 o 
   8   7   4       84.39       85.30      8.50 o 
   9   7   4      204.53      225.85     15.28 o 
  10   7   4      105.67      100.60      9.64 o 
  11   7   4      809.98      878.63     31.61 o 
  12   7   4        1.31       -3.01     10.16 o 
 -11   8   4       95.34       91.44     34.80 o 
 -10   8   4       34.85       17.58      8.47 o 
  -9   8   4       93.07       82.12      7.64 o 
  -8   8   4     1017.27     1029.33     21.19 o 
  -7   8   4       81.83       77.76      7.00 o 
  -6   8   4      700.37      665.13     15.74 o 
  -5   8   4       62.66       54.75      5.67 o 
  -4   8   4     2022.55     2016.41     29.17 o 
  -3   8   4        0.21       -5.02      3.35 o 
  -2   8   4     1763.95     1804.15     22.50 o 
  -1   8   4       53.34       49.65      3.63 o 
   0   8   4      529.28      564.76     11.23 o 
   1   8   4       10.51       17.91      3.55 o 
   2   8   4     2990.84     3007.10     37.21 o 
   3   8   4        9.77        8.65      4.00 o 
   4   8   4      513.50      521.38     11.54 o 
   5   8   4        3.18       -4.61      3.45 o 
   6   8   4     1571.26     1576.26     22.42 o 
   7   8   4        1.91       -3.77      6.17 o 
   8   8   4      434.94      428.53     16.06 o 
   9   8   4       48.39       48.38      7.77 o 
  10   8   4      364.03      358.87     29.83 o 
  11   8   4        6.87        2.66      8.83 o 
 -10   9   4        6.63       -2.25      5.29 o 
  -9   9   4      305.56      294.09     12.59 o 
  -8   9   4        6.82        9.05      5.16 o 
  -7   9   4      833.26      851.00     22.12 o 
  -6   9   4        2.30       -1.94      3.98 o 
  -5   9   4      779.85      762.61     17.14 o 
  -4   9   4       76.58       70.71      6.46 o 
  -3   9   4     3489.37     3550.46     46.86 o 
  -2   9   4      210.70      178.64     11.23 o 
  -1   9   4      575.33      579.70     14.01 o 
   0   9   4        3.83       -1.08      3.51 o 
   1   9   4     1309.26     1354.59     22.88 o 
   2   9   4       46.91       29.26      5.29 o 
   3   9   4      701.81      694.45     13.84 o 
   4   9   4        5.12       -0.30      4.35 o 
   5   9   4      759.22      754.83     16.83 o 
   6   9   4       24.98       21.61      4.65 o 
   7   9   4     1226.57     1288.93     28.14 o 
   8   9   4       28.04       12.34      6.17 o 
   9   9   4      306.43      300.35     19.33 o 
  10   9   4       18.65        9.25      8.62 o 
 -10  10   4      260.78      287.03     35.98 o 
  -9  10   4       22.75       23.53      6.41 o 
  -8  10   4     1343.03     1386.16     26.80 o 
  -7  10   4       18.83       25.09      5.97 o 
  -6  10   4      481.27      497.60     14.89 o 
  -5  10   4        5.56        8.69      5.57 o 
  -4  10   4     1083.21     1045.98     25.40 o 
  -3  10   4      131.92      115.56     10.00 o 
  -2  10   4     1009.61     1038.28     42.33 o 
  -1  10   4       57.76       49.15      5.79 o 
   0  10   4      474.36      457.33     13.28 o 
   1  10   4       54.28       47.25      5.78 o 
   2  10   4      537.17      520.49     16.53 o 
   3  10   4        0.01       -5.66      3.77 o 
   4  10   4       35.76       29.55      5.28 o 
   5  10   4       22.39       24.55      4.41 o 
   6  10   4      560.45      604.04     18.60 o 
   7  10   4        2.33       -4.86      4.68 o 
   8  10   4      285.83      273.31     18.16 o 
   9  10   4        3.28       -4.30      7.33 o 
  -8  11   4        0.43        6.93      6.82 o 
  -7  11   4     1240.37     1244.57     37.64 o 
  -6  11   4        0.60       -6.15      5.53 o 
  -5  11   4      288.39      265.95     14.82 o 
  -4  11   4      241.02      232.57     16.72 o 
  -3  11   4     1248.58     1268.85     29.26 o 
  -2  11   4       19.01       17.50      6.17 o 
  -1  11   4       33.90       21.76      6.06 o 
   0  11   4      139.45      107.85      7.99 o 
   1  11   4      373.94      365.79     12.67 o 
   2  11   4        5.70       -2.88      3.73 o 
   3  11   4       88.48       90.92     10.82 o 
   4  11   4        5.93       -0.82      4.11 o 
   5  11   4       33.43       28.00      5.39 o 
   6  11   4        0.00       -4.69      4.38 o 
   7  11   4      287.11      305.96     18.79 o 
   8  11   4       21.06        6.73     12.39 o 
  -7  12   4        6.87        3.96      6.85 o 
  -6  12   4      302.61      325.36     16.48 o 
  -5  12   4      205.38      204.95     14.12 o 
  -4  12   4      348.79      370.14     16.95 o 
  -3  12   4      208.45      218.03     13.74 o 
  -2  12   4      426.73      437.44     17.68 o 
  -1  12   4      142.12      122.88     11.97 o 
   0  12   4      299.36      282.73     14.37 o 
   1  12   4      200.49      206.73     10.73 o 
   2  12   4      402.69      435.61     14.56 o 
   3  12   4       38.85       27.43      8.31 o 
   4  12   4      135.45      129.88      9.51 o 
   5  12   4        5.55       -0.06      4.68 o 
   6  12   4      384.80      400.76     21.09 o 
   7  12   4      118.59      115.33     21.49 o 
  -5  13   4       49.41       39.92      8.76 o 
  -4  13   4      234.09      271.11     15.86 o 
  -3  13   4      346.35      364.73     17.22 o 
  -2  13   4       29.48       27.29      7.64 o 
  -1  13   4      402.96      408.41     18.97 o 
   0  13   4      121.87      123.86     11.53 o 
   1  13   4      712.14      712.85     22.74 o 
   2  13   4        2.10        8.33      5.57 o 
   3  13   4      531.23      545.03     30.05 o 
   4  13   4       29.43       23.50      7.90 o 
   5  13   4      375.74      411.41     17.99 o 
  -2  14   4      282.69      274.97     16.98 o 
  -1  14   4        1.47       11.48      7.58 o 
   0  14   4      494.75      526.57     21.04 o 
   1  14   4        9.28       18.61     10.01 o 
   2  14   4      470.22      464.71     20.10 o 
 -13   0   5       85.76       63.06     16.60 o 
 -11   0   5     1103.52     1129.01     46.58 o 
  -9   0   5     2074.11     2145.88     43.54 o 
  -7   0   5     1631.53     1736.46     31.88 o 
  -5   0   5     3579.47     3473.06     44.37 o 
  -3   0   5      582.64      625.21     12.09 o 
  -1   0   5     5445.53     5344.90     61.80 o 
   1   0   5     1087.43     1252.71     18.70 o 
   3   0   5      296.58      345.95      8.38 o 
   5   0   5      231.42      225.31     13.27 o 
   7   0   5      160.98      155.93     10.43 o 
   9   0   5      742.86      790.11     34.28 o 
  11   0   5     1194.94     1193.07     32.90 o 
  13   0   5      449.21      457.91     29.83 o 
 -13   1   5        1.30       -0.56      8.16 o 
 -12   1   5      257.56      230.24     29.65 o 
 -11   1   5       44.58       41.38      9.20 o 
 -10   1   5     2208.47     2290.15     32.96 o 
  -9   1   5        1.57       -0.64      2.98 o 
  -8   1   5      972.10     1039.81     16.26 o 
  -7   1   5        3.12        1.17      2.00 o 
  -6   1   5     6930.23     6978.66     58.10 o 
  -5   1   5       62.55       48.69      5.94 o 
  -4   1   5     6127.69     6357.85     53.32 o 
  -3   1   5     1206.67     1340.75     15.02 o 
  -2   1   5     7355.33     7717.82     61.29 o 
  -1   1   5      714.61      698.51      8.90 o 
   0   1   5     3028.30     2700.99     57.36 o 
   1   1   5       96.02      117.30      6.05 o 
   2   1   5      709.50      787.70     10.57 o 
   3   1   5      340.63      342.46      5.96 o 
   4   1   5     1981.08     1803.73     17.86 o 
   5   1   5      111.92       96.69      4.76 o 
   6   1   5      407.49      433.37     12.42 o 
   7   1   5      403.32      396.03     10.82 o 
   9   1   5      122.02      121.50      8.07 o 
  10   1   5     1174.02     1115.92     34.39 o 
  11   1   5      160.53      155.91     11.12 o 
  12   1   5      267.25      264.46     11.91 o 
  13   1   5       24.98       20.60      6.47 o 
 -13   2   5      172.94      141.14     15.54 o 
 -12   2   5        8.91      -10.14      6.76 o 
 -11   2   5      751.40      761.96     26.64 o 
 -10   2   5        8.63        2.08      3.65 o 
  -9   2   5     1295.71     1297.41     19.60 o 
  -8   2   5       13.20       16.92      3.38 o 
  -7   2   5     1172.91     1198.94     17.50 o 
  -6   2   5     1146.79     1096.94     13.33 o 
  -5   2   5    11463.26    11714.14    102.50 o 
  -4   2   5        5.01        6.56      2.27 o 
  -3   2   5     4385.29     4678.66     39.30 o 
  -2   2   5     3327.92     3267.32     34.88 o 
  -1   2   5    16179.16    15785.79    199.96 o 
   0   2   5     1413.62     1544.96     19.04 o 
   1   2   5     4081.33     4174.40     35.35 o 
   2   2   5     1900.50     2008.97     19.39 o 
   3   2   5     3173.74     3165.45     28.26 o 
   4   2   5       94.42      102.93      4.51 o 
   5   2   5     6550.15     6826.68     55.88 o 
   6   2   5      525.28      493.17      7.48 o 
   7   2   5      887.98      905.62     24.46 o 
   8   2   5      397.65      395.33     16.95 o 
   9   2   5     1369.04     1338.88     23.22 o 
  10   2   5      394.79      425.92     19.59 o 
  11   2   5      232.81      224.47     10.49 o 
  12   2   5       69.95       48.79      8.00 o 
  13   2   5      381.35      373.60     14.82 o 
 -13   3   5       66.86       63.13     12.36 o 
 -12   3   5      154.73      124.43     16.94 o 
 -11   3   5        0.02       -6.67      4.45 o 
 -10   3   5     1009.33      973.06     17.44 o 
  -9   3   5     1056.90     1051.42     17.63 o 
  -8   3   5      688.45      702.68     13.56 o 
  -7   3   5      210.30      217.10      7.58 o 
  -6   3   5     2196.00     2226.55     26.26 o 
  -5   3   5       12.38       22.49      3.27 o 
  -4   3   5     3287.60     3359.05     38.40 o 
  -3   3   5        8.43        9.55      2.21 o 
  -2   3   5     8142.79     8006.57     69.90 o 
  -1   3   5     1231.39     1172.82     13.08 o 
   0   3   5    16324.11    16023.03    148.86 o 
   1   3   5      354.66      329.17      6.30 o 
   2   3   5     9122.15     9465.65     74.83 o 
   3   3   5     3762.31     3706.15     32.65 o 
   4   3   5    10895.38    11045.66     87.12 o 
   5   3   5        2.63        3.54      1.93 o 
   6   3   5     2648.02     2786.27     28.76 o 
   7   3   5       62.38       57.37      5.48 o 
   8   3   5     2476.88     2480.73     39.43 o 
   9   3   5      135.77      116.87      7.98 o 
  10   3   5      815.17      836.12     18.63 o 
  11   3   5      179.79      162.78      9.86 o 
  12   3   5      112.21      103.84      8.75 o 
  13   3   5       14.36        0.29      5.07 o 
 -13   4   5      258.85      295.56     20.06 o 
 -12   4   5        3.39       -4.13      7.28 o 
 -11   4   5      909.77      894.18     27.53 o 
 -10   4   5      159.36      155.97      8.13 o 
  -9   4   5      442.26      433.77     11.56 o 
  -8   4   5     1675.65     1613.04     22.63 o 
  -7   4   5     1789.94     1760.42     23.21 o 
  -6   4   5       13.80       21.34      5.81 o 
  -5   4   5     1925.75     1937.20     26.30 o 
  -4   4   5     3535.61     3406.41     35.25 o 
  -3   4   5      540.32      544.36     11.02 o 
  -2   4   5      869.92      881.85     10.91 o 
  -1   4   5     3562.35     3606.06     34.72 o 
   0   4   5      405.93      400.61      7.64 o 
   1   4   5     8723.53     9218.70     73.30 o 
   2   4   5      501.78      470.22      7.91 o 
   3   4   5     8615.72     8539.11     68.82 o 
   4   4   5     1236.01     1199.36     14.32 o 
   5   4   5     5501.71     5585.92     52.06 o 
   6   4   5       39.64       42.58      3.24 o 
   7   4   5     2117.13     2159.56     29.96 o 
   8   4   5      661.62      680.88     15.69 o 
   9   4   5     1662.14     1743.97     32.78 o 
  10   4   5       81.00       62.69      7.79 o 
  11   4   5      426.24      432.27     16.54 o 
  12   4   5       40.19       47.82      8.20 o 
  13   4   5      185.97      169.12     16.99 o 
 -13   5   5       16.92       19.48     14.63 o 
 -12   5   5      866.03      901.20     31.03 o 
 -11   5   5      132.46      140.25     13.85 o 
 -10   5   5      634.19      664.54     14.79 o 
  -9   5   5      106.63      112.32      7.00 o 
  -8   5   5     1597.94     1551.57     22.38 o 
  -7   5   5       48.50       46.55      5.09 o 
  -6   5   5      283.76      284.67     13.58 o 
  -5   5   5      839.55      815.92     14.06 o 
  -4   5   5       33.14       37.27      4.04 o 
  -3   5   5      650.73      666.27      9.22 o 
  -2   5   5      144.14      136.86      4.43 o 
  -1   5   5      358.42      386.76      7.21 o 
   0   5   5        5.82        3.88      1.89 o 
   1   5   5      497.41      491.59     10.62 o 
   2   5   5     2962.72     3078.67     28.67 o 
   3   5   5     1407.06     1370.57     15.86 o 
   4   5   5     1334.24     1337.02     17.18 o 
   5   5   5      212.74      209.68      6.64 o 
   6   5   5     1760.00     1815.13     20.18 o 
   7   5   5      620.60      632.09     15.29 o 
   8   5   5     1388.79     1449.47     24.15 o 
   9   5   5      138.22      156.60     12.26 o 
  10   5   5      758.54      773.06     21.65 o 
  11   5   5        2.24       -2.09      5.94 o 
  12   5   5      479.62      499.41     25.26 o 
 -12   6   5      125.44      139.22     15.07 o 
 -11   6   5     1184.47     1198.31     35.83 o 
 -10   6   5      241.90      228.23     10.91 o 
  -9   6   5      744.65      827.84     18.66 o 
  -8   6   5      315.69      312.32     11.03 o 
  -7   6   5     1065.18     1071.97     17.65 o 
  -6   6   5      266.75      278.07      9.54 o 
  -5   6   5       96.00       90.06      5.41 o 
  -4   6   5      141.57      141.50      9.75 o 
  -3   6   5      841.40      835.88     17.83 o 
  -2   6   5      199.24      190.12      5.42 o 
  -1   6   5        2.30        6.99      2.34 o 
   0   6   5      246.29      190.00      5.62 o 
   1   6   5      901.84      908.32     13.19 o 
   2   6   5      900.44      924.75     12.35 o 
   3   6   5      551.67      562.52     10.32 o 
   4   6   5      427.29      430.51      8.73 o 
   5   6   5     1258.85     1270.72     17.41 o 
   6   6   5      313.05      321.73      8.03 o 
   7   6   5     1921.98     1951.83     74.69 o 
   8   6   5      154.38      144.96     10.35 o 
   9   6   5      879.06      828.14     22.02 o 
  10   6   5       10.85        7.40      5.82 o 
  11   6   5      583.44      672.81     21.65 o 
  12   6   5        0.81        2.56      8.52 o 
 -12   7   5      588.65      600.23     26.63 o 
 -11   7   5      255.09      266.18     18.54 o 
 -10   7   5      348.31      338.03     16.41 o 
  -9   7   5      306.03      292.61     11.79 o 
  -8   7   5     1361.90     1329.96     43.70 o 
  -7   7   5     1252.16     1262.17     26.25 o 
  -6   7   5      819.24      819.61     17.37 o 
  -5   7   5      599.18      625.35     14.73 o 
  -4   7   5     3022.67     3030.83     33.65 o 
  -3   7   5       54.31       60.41      4.62 o 
  -2   7   5     3490.76     3582.00     33.43 o 
  -1   7   5        8.85        7.19      2.43 o 
   0   7   5      770.17      769.53     11.51 o 
   1   7   5     1132.75     1119.29     19.01 o 
   2   7   5     1944.20     1993.66     21.42 o 
   3   7   5      213.18      231.32      8.56 o 
   4   7   5     1680.78     1750.23     22.75 o 
   5   7   5      856.88      843.19     14.80 o 
   6   7   5     2154.58     2178.64     30.18 o 
   7   7   5        0.97       -2.31      4.99 o 
   8   7   5      948.64      929.46     28.16 o 
   9   7   5        7.46        7.39      5.42 o 
  10   7   5      163.73      148.07     11.74 o 
  11   7   5        5.20       -4.23      8.48 o 
 -11   8   5      115.93       93.79     21.53 o 
 -10   8   5       26.40        7.36      5.20 o 
  -9   8   5      525.85      527.11     17.74 o 
  -8   8   5      143.75      137.53      9.20 o 
  -7   8   5     1289.86     1272.91     23.79 o 
  -6   8   5      439.17      430.30     13.10 o 
  -5   8   5     1400.38     1409.38     24.05 o 
  -4   8   5       15.30       16.07      4.59 o 
  -3   8   5     5388.23     5669.67     63.70 o 
  -2   8   5       63.79       65.63      5.78 o 
  -1   8   5     2871.78     2965.81     29.39 o 
   0   8   5      414.58      425.54     10.22 o 
   2   8   5      212.09      219.12      9.96 o 
   3   8   5     1734.88     1806.77     23.81 o 
   4   8   5       21.62       18.31      3.79 o 
   5   8   5      598.67      605.13     17.65 o 
   6   8   5      233.39      233.45      9.83 o 
   7   8   5      872.99      888.57     22.48 o 
   8   8   5        6.51        4.03      5.43 o 
   9   8   5       49.26       37.89      7.42 o 
  10   8   5        1.43       -2.08     10.92 o 
  11   8   5      255.57      283.31     21.45 o 
 -10   9   5      110.59       69.00     21.10 o 
  -9   9   5       25.48       24.45      5.97 o 
  -8   9   5     1214.82     1248.48     30.85 o 
  -7   9   5       65.24       65.63      7.12 o 
  -6   9   5     1230.23     1206.31     23.13 o 
  -5   9   5        2.86        8.53      4.38 o 
  -4   9   5     2039.00     2079.43     31.25 o 
  -3   9   5       19.65       26.19      5.32 o 
  -2   9   5     3936.67     3927.11     57.97 o 
  -1   9   5       51.35       57.54      5.81 o 
   0   9   5     1820.64     1853.41     28.21 o 
   1   9   5       25.26       23.64      4.87 o 
   2   9   5     2837.08     2830.95     36.99 o 
   3   9   5       17.65       14.03      3.94 o 
   4   9   5      183.08      185.37      7.93 o 
   5   9   5       15.58       16.24      4.03 o 
   6   9   5      191.81      210.09      8.95 o 
   7   9   5      120.94      106.82     12.20 o 
   8   9   5      249.84      274.09     17.96 o 
   9   9   5        3.41       -6.79      5.75 o 
  10   9   5       76.15       71.57     12.44 o 
  -9  10   5      279.54      286.01     13.20 o 
  -8  10   5       37.18       36.97      6.87 o 
  -7  10   5      827.63      866.44     20.59 o 
  -6  10   5      196.35      189.39     12.79 o 
  -5  10   5      820.57      827.40     23.13 o 
  -4  10   5        0.01       -5.65      5.15 o 
  -3  10   5     1226.01     1222.17     27.93 o 
  -2  10   5       30.75       21.89      6.34 o 
  -1  10   5      577.12      562.97     17.97 o 
   0  10   5       86.52       83.45      6.91 o 
   1  10   5      486.48      507.04     14.18 o 
   2  10   5      174.96      172.38     13.97 o 
   3  10   5      426.63      418.98     17.96 o 
   4  10   5      103.45       91.25      7.33 o 
   5  10   5       38.26       35.67      5.53 o 
   6  10   5      148.46      149.32      8.41 o 
   7  10   5      302.89      336.14     15.31 o 
   8  10   5        6.84        4.15      7.03 o 
   9  10   5       18.65        7.06     11.91 o 
  -8  11   5      310.64      353.09     17.14 o 
  -7  11   5       45.39       45.64      8.53 o 
  -6  11   5      134.95      108.99     10.74 o 
  -5  11   5        9.45       -3.35      5.30 o 
  -4  11   5      432.39      436.63     17.39 o 
  -3  11   5       24.29       21.46      6.56 o 
  -2  11   5      211.17      195.92     12.63 o 
  -1  11   5        8.06       -2.15      4.71 o 
   0  11   5       86.68       77.67      9.48 o 
   1  11   5      390.26      391.18     13.25 o 
   2  11   5      290.39      281.16     13.67 o 
   3  11   5       17.04       16.44      4.93 o 
   4  11   5       43.84       46.74      6.38 o 
   5  11   5       14.83        8.23      4.93 o 
   6  11   5      204.28      194.63     11.19 o 
   7  11   5        1.95        0.83      7.79 o 
   8  11   5      238.33      254.08     29.63 o 
  -7  12   5      125.95      114.62     11.87 o 
  -6  12   5        6.94       -2.19      6.16 o 
  -5  12   5      175.35      158.66     12.88 o 
  -4  12   5       86.75       94.48     10.52 o 
  -3  12   5      177.33      198.09     13.79 o 
  -2  12   5       53.22       48.90      8.12 o 
  -1  12   5      215.84      203.27     13.98 o 
   0  12   5       69.29       79.84     10.04 o 
   1  12   5      309.23      317.27     15.18 o 
   2  12   5       19.06       14.02      4.61 o 
   3  12   5      238.96      218.95     23.10 o 
   4  12   5       15.64       14.35      5.53 o 
   5  12   5      341.11      357.72     14.10 o 
   6  12   5        0.26       -2.25      5.60 o 
   7  12   5      326.87      376.23     32.39 o 
  -5  13   5       39.93       34.35      8.55 o 
  -4  13   5      226.47      213.00     15.11 o 
  -3  13   5       28.50       28.07      7.94 o 
  -2  13   5      156.59      157.93     13.05 o 
  -1  13   5        4.84       -4.23      6.33 o 
   0  13   5      306.84      309.74     16.17 o 
   1  13   5       31.05       36.29      8.53 o 
   2  13   5      587.42      572.73     20.80 o 
   3  13   5        9.50        4.60      4.18 o 
   4  13   5      423.21      433.88     16.19 o 
 -12   0   6      232.95      211.79     23.93 o 
 -10   0   6     1366.71     1330.31     33.76 o 
  -8   0   6      112.30      135.97     10.99 o 
  -6   0   6     4303.18     4405.44     55.81 o 
  -4   0   6     3517.41     3888.94     61.95 o 
  -2   0   6     2223.56     2334.44     47.19 o 
   0   0   6    15569.06    15296.66    382.08 o 
   2   0   6      661.23      684.83     13.36 o 
   4   0   6     9463.66     9563.11    107.77 o 
   6   0   6     1686.10     1769.04     35.97 o 
   8   0   6     1397.47     1376.58     32.76 o 
  10   0   6     1265.17     1301.55     34.00 o 
  12   0   6      344.09      342.23     19.54 o 
 -13   1   6       67.12       42.97     10.77 o 
 -12   1   6       94.32       72.41     12.63 o 
 -11   1   6      942.88      944.04     30.40 o 
 -10   1   6       53.49       51.98      6.28 o 
  -9   1   6      277.19      284.40     10.50 o 
  -8   1   6       73.68       79.97      5.37 o 
  -7   1   6     1142.76     1201.12     17.70 o 
  -6   1   6      107.42      111.73      4.59 o 
  -5   1   6     3064.92     3056.03     28.79 o 
  -4   1   6      449.12      482.48      8.28 o 
  -3   1   6     1897.64     1986.74     22.40 o 
  -2   1   6       23.84       22.21      2.30 o 
  -1   1   6    11442.55    11357.13     88.85 o 
   0   1   6      805.47      741.37     10.83 o 
   1   1   6     4545.84     4678.59     43.43 o 
   2   1   6      113.20      123.91      4.73 o 
   3   1   6     4502.72     4273.80     88.11 o 
   4   1   6        7.18        2.79      1.87 o 
   5   1   6     2882.86     2880.30     27.77 o 
   6   1   6      627.51      625.46     13.69 o 
   7   1   6      144.20      148.15      8.78 o 
   8   1   6       25.43       19.00      5.53 o 
   9   1   6     2941.50     2921.74     45.38 o 
  10   1   6      191.44      168.19     10.90 o 
  11   1   6       18.58       13.74      5.22 o 
  12   1   6        4.63       -2.84      3.21 o 
  13   1   6      597.77      580.60     18.23 o 
 -13   2   6       59.02       54.05     11.79 o 
 -12   2   6      162.93      133.02     14.29 o 
 -11   2   6      208.66      187.45     15.72 o 
 -10   2   6     1267.61     1330.98     24.18 o 
  -9   2   6      122.48       97.16      6.29 o 
  -8   2   6      673.07      651.29     13.15 o 
  -7   2   6      197.96      208.34      7.69 o 
  -6   2   6     4866.63     4984.33     49.47 o 
  -5   2   6     1067.38     1056.35     12.80 o 
  -4   2   6     3326.24     3262.38     29.74 o 
  -3   2   6       11.91       14.22      2.02 o 
  -2   2   6     6750.97     6869.82     56.05 o 
  -1   2   6       16.33       21.17      2.53 o 
   0   2   6    16933.16    16837.58    173.61 o 
   1   2   6      467.95      449.07      7.60 o 
   2   2   6     2600.54     2630.17     24.77 o 
   3   2   6      312.98      283.30      6.19 o 
   4   2   6     5003.47     5102.33     43.67 o 
   5   2   6       37.74       33.11      2.77 o 
   6   2   6      458.29      450.99     13.42 o 
   7   2   6      351.77      340.93     10.83 o 
   8   2   6      525.36      560.90     17.51 o 
   9   2   6       56.92       43.88      6.68 o 
  10   2   6      515.45      515.22     17.16 o 
  11   2   6      122.48      113.76     10.08 o 
  12   2   6       54.62       36.83      7.65 o 
  13   2   6        6.39        1.08      6.61 o 
 -13   3   6      184.19      168.92     16.31 o 
 -12   3   6      186.30      192.13     16.61 o 
 -11   3   6      669.26      679.00     37.82 o 
 -10   3   6       99.06      103.42      7.04 o 
  -9   3   6     1546.45     1529.59     22.59 o 
  -8   3   6      159.91      159.66      7.67 o 
  -7   3   6     2521.46     2550.79     30.34 o 
  -6   3   6      842.07      890.84     22.79 o 
  -5   3   6     5484.10     5423.75     52.74 o 
  -4   3   6     1949.40     1832.67     22.37 o 
  -3   3   6     3580.79     3704.81     35.83 o 
  -2   3   6      718.45      674.67     10.79 o 
  -1   3   6     4274.12     4011.42     35.13 o 
   0   3   6        0.68       -1.11      1.34 o 
   1   3   6     3360.24     3371.29     30.49 o 
   2   3   6      798.40      748.81     10.47 o 
   3   3   6     3013.78     3042.89     28.40 o 
   4   3   6     1167.09     1180.67     14.34 o 
   5   3   6     2600.25     2634.63     25.74 o 
   6   3   6       86.22       85.20      5.17 o 
   7   3   6      259.37      308.86     15.09 o 
   8   3   6      823.25      836.05     20.18 o 
   9   3   6      893.74      875.03     18.75 o 
  10   3   6      129.33      135.60     11.99 o 
  11   3   6      132.22      118.58     10.51 o 
  12   3   6        2.08        2.12      5.70 o 
  13   3   6      214.30      168.28     13.52 o 
 -13   4   6       18.39       28.60     10.04 o 
 -12   4   6      863.38      856.18     34.84 o 
 -11   4   6       12.23       13.05      6.14 o 
 -10   4   6     1348.59     1414.91     22.60 o 
  -9   4   6      699.81      724.09     15.07 o 
  -8   4   6      887.18      915.84     16.60 o 
  -7   4   6       48.12       43.32      4.65 o 
  -6   4   6     1520.28     1539.26     21.21 o 
  -5   4   6     1852.98     1894.41     26.51 o 
  -4   4   6     2284.50     2382.43     33.41 o 
  -3   4   6        1.90        3.05      1.44 o 
  -2   4   6      383.11      364.36      7.34 o 
  -1   4   6     1198.22     1179.48     13.99 o 
   1   4   6      301.58      331.60      6.79 o 
   2   4   6      106.12      101.77      8.24 o 
   3   4   6     2730.25     2572.18     25.30 o 
   4   4   6     2697.63     2837.63     27.55 o 
   5   4   6       44.44       45.34      3.47 o 
   6   4   6     2112.18     2205.95     31.88 o 
   7   4   6      605.89      599.71     14.36 o 
   8   4   6     1552.75     1566.45     29.31 o 
   9   4   6       59.60       56.89      6.50 o 
  10   4   6      807.88      805.83     18.82 o 
  11   4   6       83.50       88.45      8.16 o 
  12   4   6      386.49      399.45     17.55 o 
 -12   5   6       19.59       19.72     13.19 o 
 -11   5   6      800.17      867.24     37.00 o 
 -10   5   6      102.12       98.78      7.10 o 
  -9   5   6     2048.23     2059.06     28.21 o 
  -8   5   6       30.48       30.02      5.18 o 
  -7   5   6      726.15      733.53     24.11 o 
  -6   5   6      523.21      527.38     13.05 o 
  -5   5   6      989.24     1016.34     16.21 o 
  -4   5   6      156.71      115.29      6.93 o 
  -3   5   6      989.46     1012.76     15.32 o 
  -2   5   6      842.02      801.86     11.13 o 
  -1   5   6      268.12      288.40      6.57 o 
   0   5   6      718.54      681.74     11.17 o 
   1   5   6      137.86      128.51      4.92 o 
   2   5   6      539.60      541.42      9.26 o 
   3   5   6     2302.69     2352.30     24.05 o 
   4   5   6      297.12      283.72      7.03 o 
   5   5   6     3448.68     3485.37     36.11 o 
   6   5   6      177.79      174.14      6.15 o 
   7   5   6     3834.31     3809.43     87.11 o 
   8   5   6      224.91      227.84     13.12 o 
   9   5   6     1622.29     1607.70     27.07 o 
  10   5   6      177.18      179.52     12.28 o 
  11   5   6     1109.01     1128.30     28.19 o 
  12   5   6       60.96       57.75      9.20 o 
 -12   6   6      679.68      730.38     29.10 o 
 -11   6   6      103.10      104.45     13.15 o 
 -10   6   6      615.89      591.22     16.47 o 
  -9   6   6       17.31       12.00      4.96 o 
  -8   6   6     1545.52     1591.37     26.32 o 
  -7   6   6     1182.68     1196.75     19.40 o 
  -6   6   6      648.53      638.04     13.18 o 
  -5   6   6      162.93      163.63     11.80 o 
  -4   6   6      416.95      428.96     10.16 o 
  -3   6   6        5.61        1.66      2.75 o 
  -2   6   6      208.31      199.48      5.89 o 
  -1   6   6        3.19        5.14      2.31 o 
   0   6   6      223.80      259.32      7.18 o 
   1   6   6     1357.63     1294.32     17.19 o 
   2   6   6     2703.24     2645.78     26.48 o 
   3   6   6       61.44       58.28      4.96 o 
   4   6   6      866.85      875.11     12.96 o 
   5   6   6     1261.10     1300.60     18.24 o 
   6   6   6     2515.50     2617.09     52.67 o 
   7   6   6      157.22      148.51     12.88 o 
   8   6   6     1753.57     1709.25     33.09 o 
   9   6   6       11.45       16.21      6.17 o 
  10   6   6      889.44      904.15     24.56 o 
  11   6   6        3.20        4.64      6.86 o 
  12   6   6      770.47      818.23     28.59 o 
 -11   7   6      208.82      221.08     23.81 o 
 -10   7   6      117.84      115.76     10.39 o 
  -9   7   6      805.87      770.98     18.97 o 
  -8   7   6      352.32      339.06     12.53 o 
  -7   7   6     1584.61     1475.49     68.37 o 
  -6   7   6     1015.72      988.68     22.87 o 
  -5   7   6      122.43      120.58      6.71 o 
  -4   7   6       23.07       15.38      3.80 o 
  -3   7   6     2389.02     2377.22     28.32 o 
  -2   7   6      317.37      322.36      8.94 o 
  -1   7   6     1219.83     1249.00     15.97 o 
   0   7   6     1185.71     1156.27     15.28 o 
   1   7   6     1943.49     1961.42     30.24 o 
   2   7   6      203.44      217.43      6.86 o 
   3   7   6     1491.71     1511.13     20.86 o 
   4   7   6     1746.55     1767.51     25.99 o 
   5   7   6       40.27       37.33      4.59 o 
   6   7   6      439.63      458.45     11.37 o 
   7   7   6     1678.51     1685.10     39.97 o 
   8   7   6       29.93       30.81      8.39 o 
   9   7   6      146.43      143.29     11.55 o 
  10   7   6       13.58        1.54      7.19 o 
  11   7   6      547.25      535.20     20.29 o 
 -11   8   6       68.76       33.83     10.38 o 
 -10   8   6       79.75       65.97      7.77 o 
  -9   8   6       27.90       17.78      5.64 o 
  -8   8   6     1364.51     1340.17     29.26 o 
  -7   8   6      232.11      235.55     10.82 o 
  -6   8   6     1136.98     1110.69     21.88 o 
  -5   8   6       39.09       38.59      5.71 o 
  -4   8   6     3407.52     3421.16     43.97 o 
  -3   8   6      661.05      662.78     15.70 o 
  -2   8   6     3519.04     3615.95     44.66 o 
  -1   8   6        2.44        0.75      2.92 o 
   0   8   6     2696.80     2723.38     31.59 o 
   1   8   6      324.12      301.67     15.51 o 
   2   8   6     4099.10     4155.42     48.79 o 
   3   8   6      471.26      453.08     11.27 o 
   4   8   6      153.05      139.53      9.09 o 
   5   8   6      259.92      269.76      9.33 o 
   6   8   6      797.27      848.88     15.99 o 
   7   8   6        6.40        2.55      5.29 o 
   8   8   6       38.00       22.44      8.19 o 
   9   8   6       11.52        4.17      7.15 o 
  10   8   6       49.89       45.65     10.26 o 
 -10   9   6        1.23       -6.84      4.56 o 
  -9   9   6      155.02      128.44     15.42 o 
  -8   9   6       13.96       13.54      5.59 o 
  -7   9   6      720.41      713.27     18.28 o 
  -6   9   6        6.99        4.10      4.44 o 
  -5   9   6     1084.82     1060.42     21.46 o 
  -4   9   6        4.46        4.41      4.51 o 
  -3   9   6     4195.20     4218.59     65.48 o 
  -2   9   6       85.81       84.01      8.76 o 
  -1   9   6     1348.76     1406.42     28.97 o 
   0   9   6       82.98       68.76      6.40 o 
   1   9   6     2748.11     2832.18     45.06 o 
   2   9   6      134.08      122.45      7.12 o 
   3   9   6     1087.06     1055.01     20.04 o 
   4   9   6       18.16       11.61      3.86 o 
   5   9   6      263.72      287.81     11.46 o 
   6   9   6      146.59      144.63      8.05 o 
   7   9   6      228.17      243.39     14.23 o 
   8   9   6        1.82       -0.61      5.38 o 
   9   9   6        3.56        2.85      5.96 o 
  10   9   6       11.25        9.54     12.39 o 
  -9  10   6       37.90       33.85      7.11 o 
  -8  10   6      307.55      300.25     13.17 o 
  -7  10   6      117.28      108.98      9.03 o 
  -6  10   6      100.23       98.83     10.19 o 
  -5  10   6       26.75       18.79      6.28 o 
  -4  10   6     1084.29     1050.18     26.30 o 
  -3  10   6        2.10        5.80      5.54 o 
  -2  10   6     1307.17     1271.43     28.69 o 
  -1  10   6       51.90       45.20      7.09 o 
   0  10   6      926.97      924.21     23.45 o 
   1  10   6      295.08      275.21     11.08 o 
   2  10   6     1133.55     1187.57     26.43 o 
   3  10   6      312.07      306.03     11.90 o 
   4  10   6      207.98      214.61     10.41 o 
   5  10   6      320.94      350.03     12.57 o 
   6  10   6      614.70      639.31     17.19 o 
   7  10   6       65.09       71.51      9.20 o 
   8  10   6       59.96       52.14      8.82 o 
   9  10   6        0.67       -1.82      8.00 o 
  -8  11   6       60.89       57.32      9.22 o 
  -7  11   6      246.90      258.92     15.08 o 
  -6  11   6       55.28       53.83      8.54 o 
  -5  11   6       27.85       30.98      7.37 o 
  -4  11   6        0.91       -6.34      4.82 o 
  -3  11   6      495.62      497.02     18.59 o 
  -2  11   6       48.15       41.11      7.53 o 
  -1  11   6       40.41       32.22      8.01 o 
   0  11   6      102.13       85.66      9.01 o 
   1  11   6      734.05      757.83     22.00 o 
   2  11   6       35.41       30.70      5.37 o 
   3  11   6      470.51      495.44     21.56 o 
   4  11   6      112.85      102.18      8.47 o 
   5  11   6      299.13      315.64     13.01 o 
   6  11   6       67.12       72.20      9.57 o 
   7  11   6      484.31      554.79     36.88 o 
  -6  12   6      113.16       98.10     11.04 o 
  -5  12   6        0.09       -7.51      5.00 o 
  -4  12   6       39.63       29.59      7.90 o 
  -3  12   6       26.87       20.08      7.00 o 
  -2  12   6      162.24      153.37     12.30 o 
  -1  12   6        8.99        3.22      5.89 o 
   0  12   6       37.28       31.99      7.53 o 
   1  12   6       55.11       45.64      8.11 o 
   2  12   6      377.50      306.62     44.67 o 
   3  12   6       59.51       60.63      7.63 o 
   4  12   6      211.31      225.16     13.01 o 
   5  12   6       13.26       12.47      6.15 o 
   6  12   6      431.42      472.82     19.18 o 
  -4  13   6       50.27       46.28      9.18 o 
  -3  13   6      241.61      235.04     15.46 o 
  -2  13   6       94.40      102.43     11.52 o 
  -1  13   6      226.44      226.12     15.42 o 
   0  13   6        1.06       -6.53      7.00 o 
   1  13   6      176.73      175.84     13.70 o 
   2  13   6       19.51        6.14      4.28 o 
   3  13   6      198.51      172.47     23.53 o 
   4  13   6       19.52       11.89      6.44 o 
 -13   0   7      109.16       84.95     18.16 o 
 -11   0   7      471.09      503.16     21.76 o 
  -9   0   7       11.92        6.60     10.00 o 
  -7   0   7      115.92      115.90     10.40 o 
  -5   0   7      819.92      778.70     16.23 o 
  -3   0   7      105.27      103.91      6.08 o 
  -1   0   7    14540.20    14684.76    170.31 o 
   1   0   7     2096.77     2020.28     29.26 o 
   3   0   7    10988.54    10703.68    120.48 o 
   5   0   7     4546.62     4350.55     54.71 o 
   7   0   7     1634.07     1665.84     37.00 o 
   9   0   7     1369.65     1304.90     42.61 o 
  11   0   7      172.62      147.97     19.44 o 
  13   0   7      165.65      153.02     22.09 o 
 -13   1   7      159.75      165.13     16.43 o 
 -12   1   7      262.30      221.88     38.24 o 
 -11   1   7      310.05      322.96     12.82 o 
 -10   1   7      528.21      546.57     15.35 o 
  -9   1   7       30.93       15.99      4.78 o 
  -8   1   7       23.43       18.22      4.32 o 
  -7   1   7       60.69       66.80      4.99 o 
  -6   1   7     1518.38     1514.79     20.53 o 
  -5   1   7      593.83      624.97     11.49 o 
  -4   1   7      329.93      353.61      7.23 o 
  -3   1   7      158.80      136.73      5.26 o 
  -2   1   7     2810.95     2865.86     40.37 o 
  -1   1   7     1099.32     1057.33     13.15 o 
   0   1   7     5158.05     5011.07     43.04 o 
   1   1   7     1296.92     1254.97     14.73 o 
   2   1   7     4728.48     4864.25     45.96 o 
   3   1   7        6.22        7.61      2.49 o 
   4   1   7    10433.67    10163.96     89.25 o 
   5   1   7       20.13       13.75      2.76 o 
   6   1   7      406.74      419.44     11.80 o 
   7   1   7      511.58      488.07     13.27 o 
   8   1   7     2633.75     2694.96     56.03 o 
   9   1   7      107.73       90.01      7.76 o 
  10   1   7      249.56      256.35     12.77 o 
  11   1   7       33.32       41.93      9.35 o 
  12   1   7      201.40      252.93     40.68 o 
  13   1   7        3.57        7.50     10.21 o 
 -13   2   7      348.80      345.67     21.43 o 
 -12   2   7      275.35      270.92     18.45 o 
 -11   2   7      948.33      981.38     21.42 o 
 -10   2   7      106.29       95.59      7.95 o 
  -9   2   7     1328.10     1370.03     24.37 o 
  -8   2   7      138.27      131.91      8.67 o 
  -7   2   7     1561.30     1604.23     22.27 o 
  -6   2   7      123.93      123.32      6.38 o 
  -5   2   7     7189.23     7300.41     95.92 o 
  -4   2   7     3416.51     3384.11     31.44 o 
  -3   2   7     1796.58     1811.46     19.21 o 
  -2   2   7     1078.14     1091.62     13.45 o 
  -1   2   7     7874.46     7847.66     71.07 o 
   0   2   7     2971.18     2779.67     32.23 o 
   1   2   7     1471.75     1385.24     15.89 o 
   2   2   7        6.70        1.93      1.96 o 
   3   2   7     3904.11     3934.27     35.50 o 
   4   2   7      690.87      728.40     10.89 o 
   5   2   7     2973.11     3066.05     29.36 o 
   6   2   7       44.71       51.63      5.38 o 
   7   2   7      549.72      531.92     13.92 o 
   8   2   7      298.72      287.64     11.16 o 
   9   2   7      750.42      768.45     20.45 o 
  10   2   7       19.95       23.99      7.72 o 
  11   2   7      149.39      123.46     10.43 o 
  12   2   7       54.03       60.37      8.70 o 
  13   2   7      409.38      444.72     36.10 o 
 -12   3   7      627.44      623.23     26.67 o 
 -11   3   7       69.80       77.26      9.56 o 
 -10   3   7     2082.66     2148.73     35.75 o 
  -9   3   7        9.41        6.27      3.86 o 
  -8   3   7     2685.78     2766.71     33.50 o 
  -7   3   7      250.39      244.84     11.33 o 
  -6   3   7     4992.51     4979.62     62.58 o 
  -5   3   7      137.53      123.99      6.26 o 
  -4   3   7     6493.34     6354.83     60.44 o 
  -3   3   7      352.95      338.04      7.20 o 
  -2   3   7     6976.28     7036.88     63.92 o 
  -1   3   7      287.90      296.91      6.63 o 
   0   3   7     3686.99     3548.48     39.29 o 
   1   3   7      282.88      269.99      6.48 o 
   2   3   7      513.27      563.62      9.35 o 
   3   3   7     1915.53     1933.42     20.68 o 
   4   3   7     1599.68     1571.94     18.05 o 
   5   3   7       42.64       39.58      3.31 o 
   6   3   7      391.00      408.97     11.88 o 
   7   3   7      369.70      360.18     14.42 o 
   8   3   7      966.43     1023.52     32.01 o 
   9   3   7       40.55       47.50      8.86 o 
  10   3   7      351.79      376.51     16.26 o 
  11   3   7        7.15       10.23      5.94 o 
  12   3   7      188.76      195.11     16.53 o 
 -12   4   7        1.55       -1.62      7.91 o 
 -11   4   7     1083.06     1098.39     27.13 o 
 -10   4   7      179.76      165.92      8.85 o 
  -9   4   7     1757.11     1803.01     26.15 o 
  -8   4   7       24.98       25.86      4.52 o 
  -7   4   7     3914.47     3900.95     42.79 o 
  -6   4   7       60.33       52.37      4.97 o 
  -5   4   7     2552.99     2507.27     33.19 o 
  -4   4   7      133.24      128.18      7.45 o 
  -3   4   7     2565.96     2588.15     29.34 o 
  -2   4   7      322.05      287.88      7.10 o 
  -1   4   7     2340.94     2433.94     24.37 o 
   0   4   7       42.92       43.43      4.61 o 
   1   4   7     1849.50     1879.44     21.79 o 
   2   4   7     1070.80     1096.83     14.20 o 
   3   4   7      359.19      361.75      7.94 o 
   4   4   7      620.46      635.49     10.56 o 
   5   4   7      327.45      319.04      7.63 o 
   6   4   7      100.30      103.22      7.11 o 
   7   4   7      929.17      960.31     19.18 o 
   8   4   7      169.31      185.66     16.37 o 
   9   4   7      915.68      963.39     26.98 o 
  10   4   7       96.08       95.20     12.51 o 
  11   4   7      539.76      584.76     19.82 o 
  12   4   7        7.95        6.13      7.68 o 
 -12   5   7      221.24      270.68     29.26 o 
 -11   5   7        0.84        3.42      5.74 o 
 -10   5   7      711.59      716.88     16.14 o 
  -9   5   7       84.49       96.74      7.04 o 
  -8   5   7     1237.17     1250.36     20.58 o 
  -7   5   7        2.14       -0.96      3.41 o 
  -6   5   7      875.23      897.83     18.01 o 
  -5   5   7      117.26      106.53      6.28 o 
  -4   5   7      313.27      337.85      9.28 o 
  -3   5   7      940.55      973.25     17.31 o 
  -2   5   7      894.90      911.97     12.52 o 
  -1   5   7      191.88      184.34      6.25 o 
   0   5   7      265.97      266.12      9.08 o 
   1   5   7      151.18      141.71      5.28 o 
   2   5   7      581.56      599.95     10.25 o 
   3   5   7      170.01      161.40      5.84 o 
   4   5   7      352.92      379.48      8.47 o 
   5   5   7       46.03       46.29      3.99 o 
   6   5   7     1097.06     1158.73     17.75 o 
   7   5   7       67.95       71.95      7.92 o 
   8   5   7     1397.64     1465.60     25.59 o 
   9   5   7       51.63       46.70     10.08 o 
  10   5   7     1156.55     1140.74     63.42 o 
  11   5   7       54.86       69.34     14.41 o 
  12   5   7      510.59      504.98     24.12 o 
 -11   6   7      283.76      287.78     14.96 o 
 -10   6   7        7.51       -0.52      4.62 o 
  -9   6   7      353.13      366.62     13.23 o 
  -8   6   7      153.56      159.74      9.32 o 
  -7   6   7      506.18      496.99     12.39 o 
  -6   6   7       61.21       61.96      5.45 o 
  -5   6   7      839.05      836.90     15.41 o 
  -4   6   7      396.02      373.71     14.93 o 
  -3   6   7      886.15      919.84     20.27 o 
  -2   6   7      998.25      949.74     15.50 o 
  -1   6   7      188.76      201.46      6.33 o 
   0   6   7       33.20       37.39      7.52 o 
   1   6   7     1199.30     1234.94     15.95 o 
   2   6   7      109.62      114.83      6.39 o 
   3   6   7      487.25      501.69     10.01 o 
   4   6   7      148.01      148.63      6.21 o 
   5   6   7     1681.65     1758.85     21.06 o 
   6   6   7      172.32      171.48     14.19 o 
   7   6   7     1420.79     1460.37     29.90 o 
   8   6   7        8.10       12.91      5.99 o 
   9   6   7      934.54      919.18     24.32 o 
  10   6   7      140.58      141.82     14.36 o 
  11   6   7      579.92      631.11     27.42 o 
 -11   7   7       29.46       21.64      7.32 o 
 -10   7   7      166.51      135.51     15.19 o 
  -9   7   7        0.01       -2.03      4.70 o 
  -8   7   7      924.79      962.06     21.09 o 
  -7   7   7      259.76      256.53     11.24 o 
  -6   7   7      826.70      818.45     21.09 o 
  -5   7   7        9.35        0.63      3.56 o 
  -4   7   7     2574.18     2524.93     30.68 o 
  -3   7   7      193.89      200.00      8.08 o 
  -2   7   7     1294.10     1273.26     19.06 o 
  -1   7   7       36.02       31.90      3.68 o 
   0   7   7     1217.75     1241.86     16.47 o 
   1   7   7      235.90      230.90      8.07 o 
   2   7   7     2424.42     2430.63     26.01 o 
   3   7   7      289.39      268.69      8.78 o 
   4   7   7     1579.81     1596.64     22.40 o 
   5   7   7      702.74      701.68     15.58 o 
   6   7   7     1198.61     1265.52     27.22 o 
   7   7   7       81.76       91.43      9.27 o 
   8   7   7      263.82      264.23     14.09 o 
   9   7   7       97.52      105.88     10.47 o 
  10   7   7      253.49      274.18     14.97 o 
  11   7   7        1.15       -2.23      7.71 o 
 -10   8   7        4.53        0.86      5.18 o 
  -9   8   7      530.37      521.86     16.60 o 
  -8   8   7       26.22       27.63      6.07 o 
  -7   8   7      741.21      756.88     22.41 o 
  -6   8   7       50.57       41.80      6.01 o 
  -5   8   7     1536.22     1519.30     26.36 o 
  -4   8   7        1.54        3.47      4.25 o 
  -3   8   7     3122.23     3176.97     41.75 o 
  -2   8   7       63.04       66.80      5.57 o 
  -1   8   7     1367.15     1367.00     20.20 o 
   0   8   7       11.08        4.58      3.76 o 
   1   8   7     3444.39     3471.29     53.60 o 
   2   8   7        6.06       -1.99      3.51 o 
   3   8   7      892.21      913.82     16.32 o 
   4   8   7        1.34       -2.97      3.15 o 
   5   8   7      840.36      852.69     18.00 o 
   6   8   7      353.67      351.07     12.24 o 
   7   8   7      266.78      245.65     13.11 o 
   8   8   7        2.40       -0.83      5.48 o 
   9   8   7       14.97        6.29      5.96 o 
  10   8   7        5.17        3.11      6.48 o 
  -9   9   7       35.84       26.29      6.57 o 
  -8   9   7      723.32      676.76     42.12 o 
  -7   9   7        1.10       -1.52      4.53 o 
  -6   9   7      176.55      151.73      9.60 o 
  -5   9   7       26.68       24.50      5.21 o 
  -4   9   7     1251.45     1247.92     23.49 o 
  -3   9   7       17.66       17.39      6.15 o 
  -2   9   7     1869.29     1866.43     35.34 o 
  -1   9   7      140.28      128.17      9.88 o 
   0   9   7     1200.95     1202.79     26.59 o 
   1   9   7      195.00      199.52     14.55 o 
   2   9   7     2554.76     2689.43     33.07 o 
   3   9   7      132.49      136.87      7.51 o 
   4   9   7      149.26      139.68      8.48 o 
   5   9   7       22.07       24.67      4.67 o 
   6   9   7      671.65      687.75     17.36 o 
   7   9   7        6.34        9.42      6.31 o 
   8   9   7       99.49       82.83      9.69 o 
   9   9   7        0.26       -7.48      5.92 o 
  -8  10   7       12.86        8.18      5.68 o 
  -7  10   7      165.76      149.12     10.33 o 
  -6  10   7       83.08       70.39      8.98 o 
  -5  10   7       38.63       20.67      6.42 o 
  -4  10   7       17.40        9.92      5.74 o 
  -3  10   7      500.89      509.42     18.44 o 
  -2  10   7        0.76        4.84      5.15 o 
  -1  10   7      341.63      315.36     14.39 o 
   0  10   7      151.57      149.27     11.01 o 
   1  10   7     1380.43     1442.71     37.67 o 
   2  10   7       39.70       41.85      6.10 o 
   3  10   7      760.06      800.10     18.70 o 
   4  10   7       55.23       52.16      7.25 o 
   5  10   7      536.33      556.91     14.30 o 
   6  10   7       61.90       74.94      7.90 o 
   7  10   7      510.49      579.35     20.47 o 
   8  10   7        0.37       -5.64      6.17 o 
  -7  11   7        9.97       -7.23      6.86 o 
  -6  11   7        1.79       -2.54      5.55 o 
  -5  11   7        8.51        6.99      6.01 o 
  -4  11   7      180.08      168.79     12.65 o 
  -3  11   7       18.12       11.34      6.07 o 
  -2  11   7      117.55      112.29     10.42 o 
  -1  11   7        6.79       11.09      5.65 o 
   0  11   7      273.85      240.42     13.70 o 
   1  11   7       56.86       60.87     13.47 o 
   2  11   7      594.74      547.25     34.16 o 
   3  11   7        1.89        4.50      4.69 o 
   4  11   7      348.87      363.41     13.54 o 
   5  11   7       71.26       74.91      8.19 o 
   6  11   7      682.13      749.76     27.65 o 
   7  11   7        5.68        6.88     14.37 o 
  -5  12   7       86.62       68.81      9.98 o 
  -4  12   7       15.28       11.06      6.96 o 
  -3  12   7      222.66      217.48     14.53 o 
  -2  12   7      205.06      190.18     16.27 o 
  -1  12   7      147.87      122.55     12.55 o 
   0  12   7       68.17       58.58      9.21 o 
   1  12   7      252.47      252.01     15.41 o 
   2  12   7       59.53       55.07     14.62 o 
   3  12   7      189.09      175.04     13.08 o 
   4  12   7        0.61       -4.39      5.12 o 
   5  12   7      332.93      346.52     14.40 o 
  -2  13   7      177.03      194.59     14.79 o 
  -1  13   7       81.89       69.97     10.43 o 
   0  13   7      188.53      172.71     13.92 o 
   1  13   7       51.30       40.67      8.94 o 
   2  13   7      169.68      180.69     14.07 o 
 -12   0   8      183.86      177.11     23.57 o 
 -10   0   8      901.95      884.50     28.49 o 
  -8   0   8       80.88       54.96     10.78 o 
  -6   0   8      463.57      487.68     13.39 o 
  -4   0   8        4.67       26.94     16.10 o 
  -2   0   8      538.60      547.47     13.23 o 
   0   0   8     5243.23     5132.71     66.59 o 
   2   0   8     3134.57     3122.27     42.24 o 
   4   0   8    13231.77    13310.00    149.17 o 
   6   0   8     6011.24     5946.54    141.47 o 
   8   0   8     2148.76     2242.91     47.49 o 
  10   0   8     1455.33     1299.35     47.04 o 
  12   0   8      134.04      122.55     19.28 o 
 -12   1   8       83.38       97.08     13.33 o 
 -11   1   8     1022.89     1048.87     29.71 o 
 -10   1   8      118.99      130.71      9.24 o 
  -9   1   8      378.91      392.18     13.03 o 
  -8   1   8        6.72       -0.99      4.01 o 
  -7   1   8      412.83      425.70     10.84 o 
  -6   1   8        5.73        1.94      3.34 o 
  -5   1   8     1071.44     1059.45     14.22 o 
  -4   1   8     1291.06     1220.86     15.33 o 
  -3   1   8     1084.78     1173.16     19.14 o 
  -2   1   8     1533.79     1573.33     21.00 o 
  -1   1   8     3598.84     3395.35     31.80 o 
   0   1   8     2997.83     2869.98     27.97 o 
   1   1   8     3481.13     3599.57     33.44 o 
   2   1   8     1378.94     1415.23     16.78 o 
   3   1   8     5772.21     5561.57     52.73 o 
   4   1   8       26.82       24.04      3.47 o 
   5   1   8     5647.17     5592.76     53.32 o 
   6   1   8      429.12      407.86     26.21 o 
   7   1   8     2222.77     2292.47     37.18 o 
   8   1   8      351.58      382.23     17.77 o 
   9   1   8     2103.07     2175.74     47.78 o 
  10   1   8       43.92       40.02      6.53 o 
  11   1   8       91.64       86.49      8.38 o 
  12   1   8      190.02      188.00     11.82 o 
 -12   2   8      495.49      497.37     30.95 o 
 -11   2   8      202.83      217.63     13.05 o 
 -10   2   8     1911.86     1950.70     44.16 o 
  -9   2   8       20.19       13.75      4.83 o 
  -8   2   8      780.91      749.81     17.42 o 
  -7   2   8      227.96      218.80      8.47 o 
  -6   2   8     3797.39     3780.05     41.05 o 
  -5   2   8        3.45        1.50      3.02 o 
  -4   2   8      848.60      837.34     12.02 o 
  -3   2   8     1423.61     1415.63     16.76 o 
  -2   2   8     4029.18     4029.06     37.97 o 
  -1   2   8     1646.92     1667.79     18.72 o 
   0   2   8     2532.55     2569.33     28.15 o 
   1   2   8     2740.10     2586.26     28.32 o 
   2   2   8      848.81      850.39     12.28 o 
   3   2   8       53.01       40.35      3.48 o 
   4   2   8      847.29      847.17     12.46 o 
   5   2   8        0.07        1.22      2.24 o 
   6   2   8      501.49      514.32     13.54 o 
   7   2   8      131.35      138.24      8.50 o 
   8   2   8      509.99      537.52     14.96 o 
   9   2   8      205.05      184.22     10.41 o 
  10   2   8      328.73      314.58     20.19 o 
  11   2   8       92.19       82.74      9.61 o 
  12   2   8      120.60      124.53     10.07 o 
 -12   3   8      209.78      203.67     17.57 o 
 -11   3   8      985.01     1039.79     22.98 o 
 -10   3   8        1.89        3.46      4.98 o 
  -9   3   8     1405.21     1400.91     25.56 o 
  -8   3   8       72.91       70.20      5.93 o 
  -7   3   8     3768.11     3792.55     42.18 o 
  -6   3   8       28.08       31.14      4.50 o 
  -5   3   8     2918.68     3004.24     34.30 o 
  -4   3   8        1.70        5.13      3.04 o 
  -3   3   8     1454.06     1448.03     18.40 o 
  -2   3   8       82.01       66.90      4.21 o 
  -1   3   8     3471.77     3442.89     32.47 o 
   0   3   8      971.61      950.39     16.18 o 
   1   3   8      270.37      298.99      7.22 o 
   2   3   8      146.44      162.81      5.70 o 
   3   3   8      933.42      956.18     13.51 o 
   4   3   8       40.57       32.92      3.34 o 
   5   3   8       68.47       63.73      4.14 o 
   6   3   8        4.16        4.76      4.01 o 
   7   3   8       55.74       51.65      6.17 o 
   8   3   8      400.94      404.80     13.23 o 
   9   3   8      363.29      335.66     12.68 o 
  10   3   8       11.50       16.73      7.25 o 
  11   3   8      223.72      225.36     12.13 o 
  12   3   8       36.19       41.56      7.40 o 
 -12   4   8      267.80      283.12     19.28 o 
 -11   4   8       53.22       48.71      7.11 o 
 -10   4   8      595.52      613.84     17.12 o 
  -9   4   8        6.55        6.09      4.18 o 
  -8   4   8     1283.54     1311.25     21.31 o 
  -7   4   8      559.79      588.44     13.45 o 
  -6   4   8     4271.73     4259.85     45.89 o 
  -5   4   8        0.06        1.62      3.22 o 
  -4   4   8     4496.31     4525.72     52.36 o 
  -3   4   8     1070.86     1052.49     16.60 o 
  -2   4   8     2501.73     2453.13     27.41 o 
  -1   4   8      704.13      717.78     11.26 o 
   0   4   8     1857.68     1865.64     26.15 o 
   1   4   8        0.02        1.14      2.87 o 
   2   4   8     1080.31     1091.57     14.76 o 
   3   4   8       46.65       44.24      3.66 o 
   4   4   8      690.79      712.46     11.78 o 
   5   4   8       81.90       81.35      5.22 o 
   6   4   8      283.23      271.23     10.57 o 
   7   4   8       79.73       67.82      6.84 o 
   8   4   8      484.90      466.37     15.12 o 
   9   4   8       23.14       14.24      4.67 o 
  10   4   8      289.73      292.62     12.46 o 
  11   4   8       36.44       39.06      7.27 o 
  12   4   8      508.78      536.90     24.03 o 
 -11   5   8       40.28       32.00      6.46 o 
 -10   5   8       30.55       24.51      5.11 o 
  -9   5   8      458.48      445.05     12.66 o 
  -8   5   8       38.90       38.90      5.20 o 
  -7   5   8      802.49      781.66     15.77 o 
  -6   5   8      380.29      370.91     11.94 o 
  -5   5   8     2738.83     2733.84     32.84 o 
  -4   5   8        3.54        2.67      3.51 o 
  -3   5   8     2712.15     2748.39     32.00 o 
  -2   5   8      920.66      944.43     17.53 o 
  -1   5   8     2985.32     2968.76     29.53 o 
   0   5   8       32.54       29.76      6.33 o 
   1   5   8     1326.27     1355.15     17.05 o 
   2   5   8      687.13      673.96     11.45 o 
   3   5   8     2401.60     2430.77     25.97 o 
   4   5   8        2.81       -1.42      2.64 o 
   5   5   8     1043.00     1033.15     15.16 o 
   6   5   8      112.98      103.80      7.58 o 
   7   5   8      605.08      594.07     15.54 o 
   8   5   8        5.54        3.08      4.08 o 
   9   5   8      515.56      508.58     21.47 o 
  10   5   8      162.03      163.90     12.49 o 
  11   5   8      428.61      483.69     19.35 o 
 -11   6   8        2.83        3.60      6.10 o 
 -10   6   8       94.77       92.85      8.42 o 
  -9   6   8      127.75      134.15      9.43 o 
  -8   6   8      625.20      632.95     16.53 o 
  -7   6   8       17.35       21.07      4.41 o 
  -6   6   8      450.93      431.41     11.75 o 
  -5   6   8      206.81      194.14      8.47 o 
  -4   6   8     1957.51     1963.02     29.04 o 
  -3   6   8       47.19       34.92      4.94 o 
  -2   6   8     1801.09     1784.10     23.78 o 
  -1   6   8      420.48      430.35      9.22 o 
   0   6   8     3256.08     3246.34     55.75 o 
   1   6   8       44.07       44.93      4.24 o 
   2   6   8     2621.55     2644.86     27.82 o 
   3   6   8      545.57      561.30     10.96 o 
   4   6   8     1040.09     1018.05     15.24 o 
   5   6   8      471.74      476.43     10.41 o 
   6   6   8     1169.39     1192.10     26.20 o 
   7   6   8        7.56        6.05      5.43 o 
   8   6   8      716.22      662.92     42.82 o 
   9   6   8       23.85       26.18      6.89 o 
  10   6   8      378.84      419.15     21.73 o 
  11   6   8        5.96       19.43      7.77 o 
 -10   7   8        5.53        5.44      4.74 o 
  -9   7   8      465.47      435.44     15.62 o 
  -8   7   8      127.54      118.98      8.99 o 
  -7   7   8      503.42      490.53     14.98 o 
  -6   7   8       31.54       29.63      5.59 o 
  -5   7   8      215.42      209.99      9.71 o 
  -4   7   8      267.59      252.33     12.24 o 
  -3   7   8     2749.04     2767.22     33.16 o 
  -2   7   8       42.65       39.12      4.88 o 
  -1   7   8     1002.86      954.81     16.51 o 
   0   7   8        0.02       -3.34      3.08 o 
   1   7   8     1325.46     1395.32     18.30 o 
   2   7   8       48.34       38.73      4.27 o 
   3   7   8      959.97     1007.42     17.13 o 
   4   7   8        3.94        3.14      3.40 o 
   5   7   8      488.03      489.78     12.07 o 
   6   7   8        1.13       -0.13      5.24 o 
   7   7   8     1224.62     1283.55     35.62 o 
   8   7   8        8.30       16.23      6.48 o 
   9   7   8      166.71      144.90     11.91 o 
  10   7   8       43.87       54.89      8.83 o 
 -10   8   8      306.18      316.01     14.09 o 
  -9   8   8       27.62       30.39      6.62 o 
  -8   8   8      733.84      754.18     19.80 o 
  -7   8   8       46.81       42.32      6.47 o 
  -6   8   8      257.77      244.81     12.87 o 
  -5   8   8        5.00        1.04      4.38 o 
  -4   8   8      589.45      610.96     19.30 o 
  -3   8   8        5.48        4.13      4.15 o 
  -2   8   8      555.25      553.21     13.38 o 
  -1   8   8        1.36       -4.71      3.14 o 
   0   8   8      414.46      392.24     12.82 o 
   1   8   8        8.73        0.77      3.28 o 
   2   8   8      711.94      726.55     14.86 o 
   3   8   8      124.14      113.51      6.97 o 
   4   8   8      207.83      213.13      8.59 o 
   5   8   8        0.10       -3.76      3.43 o 
   7   8   8        6.02        7.22      6.10 o 
   8   8   8      143.58      124.71     11.49 o 
   9   8   8       34.40       30.32      7.67 o 
  -9   9   8      515.71      529.53     17.59 o 
  -8   9   8        0.79        2.32      4.96 o 
  -7   9   8      522.16      527.15     16.61 o 
  -6   9   8        1.96       -1.77      4.31 o 
  -5   9   8      256.23      258.76     11.39 o 
  -4   9   8       25.64       24.54      6.13 o 
  -3   9   8      761.19      737.92     21.42 o 
  -2   9   8      135.33      129.51     12.62 o 
  -1   9   8       86.59       72.35      8.18 o 
   0   9   8       53.41       47.73      6.99 o 
   1   9   8      908.92      888.82     25.87 o 
   2   9   8      101.22       99.71      7.61 o 
   3   9   8      629.79      626.25     14.22 o 
   4   9   8        2.52       -1.41      3.99 o 
   5   9   8      469.45      494.57     14.44 o 
   6   9   8       13.18       14.29      6.51 o 
   7   9   8      468.67      489.89     18.75 o 
   8   9   8        5.85        7.59      6.57 o 
   9   9   8       79.50       88.50     11.95 o 
  -8  10   8      261.83      241.58     13.09 o 
  -7  10   8       13.74        6.32      6.72 o 
  -6  10   8       62.74       54.52      8.79 o 
  -5  10   8      114.34      106.02     10.59 o 
  -4  10   8      324.88      326.98     15.28 o 
  -3  10   8       24.13       19.68      6.25 o 
  -2  10   8      237.79      234.01     18.79 o 
  -1  10   8       34.65       31.47      6.61 o 
   0  10   8      321.92      317.22     14.38 o 
   1  10   8       74.47       81.98     11.11 o 
   2  10   8      799.85      835.37     22.70 o 
   3  10   8       40.49       42.62      6.14 o 
   4  10   8      596.99      589.83     16.08 o 
   5  10   8       13.08       21.76      5.14 o 
   6  10   8      903.81      969.51     26.29 o 
   7  10   8        1.57       -5.44      6.54 o 
  -6  11   8       10.66       14.24     12.72 o 
  -5  11   8       19.73        9.25      6.75 o 
  -4  11   8       13.79       11.01      6.49 o 
  -3  11   8      213.67      200.70     15.29 o 
  -2  11   8       72.27       63.37      8.90 o 
  -1  11   8      152.51      143.55     11.66 o 
   0  11   8       38.24       34.76      7.36 o 
   1  11   8      998.54     1026.62     33.15 o 
   2  11   8       18.06       26.03      7.07 o 
   3  11   8      544.01      579.75     20.34 o 
   4  11   8        6.21        2.32      5.30 o 
   5  11   8      513.74      560.14     17.12 o 
   6  11   8        0.00        2.33     11.99 o 
  -4  12   8      254.17      257.62     15.85 o 
  -3  12   8       27.60       19.36      7.68 o 
  -2  12   8      242.34      227.06     15.19 o 
  -1  12   8      101.73      106.70     15.39 o 
   0  12   8      330.13      325.56     16.71 o 
   1  12   8       67.18       57.04      8.91 o 
   2  12   8      517.02      617.19     27.64 o 
   3  12   8      249.42      281.06     15.60 o 
   4  12   8      173.39      158.94     12.77 o 
 -11   0   9     1058.97     1159.36     47.26 o 
  -9   0   9      253.62      232.59     15.86 o 
  -7   0   9     1301.10     1261.64     33.18 o 
  -5   0   9      947.42      962.88     25.29 o 
  -3   0   9      361.63      361.02     11.53 o 
  -1   0   9     5023.97     5194.41     65.17 o 
   1   0   9      947.78      916.87     18.69 o 
   3   0   9     3535.88     3478.86     47.43 o 
   5   0   9     2819.43     2852.74     40.97 o 
   7   0   9     1739.36     1689.34     77.93 o 
   9   0   9     1792.95     1821.74     81.20 o 
  11   0   9      182.80      138.57     20.61 o 
 -12   1   9      412.36      436.48     23.30 o 
 -11   1   9        0.13       -1.87      5.28 o 
 -10   1   9      810.05      849.33     20.44 o 
  -9   1   9        5.76       -4.01      4.33 o 
  -8   1   9      624.93      623.29     16.47 o 
  -7   1   9        0.11       -5.83      3.89 o 
  -6   1   9     1487.42     1480.92     21.61 o 
  -5   1   9      191.62      194.67     11.37 o 
  -4   1   9      176.27      190.36      6.17 o 
  -3   1   9       11.24       14.22      2.75 o 
  -2   1   9      849.12      841.84     12.98 o 
  -1   1   9      476.96      445.94      9.07 o 
   0   1   9     2104.07     2100.59     22.85 o 
   1   1   9      393.09      361.90      8.14 o 
   2   1   9     1107.22     1104.17     14.96 o 
   3   1   9       45.88       42.72      3.94 o 
   4   1   9     3485.50     3369.98     35.74 o 
   5   1   9        4.11       -2.03      1.89 o 
   6   1   9      578.18      580.33     17.02 o 
   7   1   9      202.38      177.65      9.42 o 
   8   1   9     2540.07     2491.13     55.42 o 
   9   1   9       23.79       32.29      6.46 o 
  10   1   9      551.85      528.72     16.51 o 
  11   1   9       35.31       25.48      6.46 o 
  12   1   9      174.31      167.15     11.68 o 
 -12   2   9       62.68       79.45     12.89 o 
 -11   2   9     1068.51     1103.48     26.55 o 
 -10   2   9        6.01        4.31      5.31 o 
  -9   2   9     1015.30     1077.85     22.44 o 
  -8   2   9       59.61       59.43      6.81 o 
  -7   2   9     1608.68     1618.62     23.67 o 
  -6   2   9        7.38        7.89      3.86 o 
  -5   2   9     3151.68     3154.97     37.78 o 
  -4   2   9       97.33       81.07      5.55 o 
  -3   2   9      241.23      251.92      7.63 o 
  -2   2   9      198.25      214.50      6.37 o 
  -1   2   9     2215.23     2146.41     23.20 o 
   0   2   9      844.58      831.39     13.66 o 
   1   2   9      371.56      383.57      9.12 o 
   2   2   9      482.29      494.57      9.60 o 
   3   2   9     1576.25     1589.58     19.13 o 
   4   2   9      630.30      630.07     13.96 o 
   5   2   9     1968.13     2004.25     22.72 o 
   6   2   9       41.99       28.21      5.35 o 
   7   2   9      330.13      317.30     12.16 o 
   8   2   9      103.59       99.43      8.32 o 
   9   2   9     1243.10     1263.12     29.52 o 
  10   2   9       28.56       21.69      6.37 o 
  11   2   9      239.03      227.29     12.51 o 
  12   2   9       81.87       93.36      9.66 o 
 -12   3   9      562.28      560.23     26.09 o 
 -11   3   9       18.10       23.55      6.30 o 
 -10   3   9     1067.98     1100.46     23.56 o 
  -9   3   9       19.57       17.26      5.52 o 
  -8   3   9     1023.82     1020.75     19.59 o 
  -7   3   9      865.77      875.99     16.80 o 
  -6   3   9     3486.95     3439.38     47.01 o 
  -5   3   9        0.35       -4.87      3.24 o 
  -4   3   9     3056.65     3053.82     35.00 o 
  -3   3   9      176.62      183.27      7.52 o 
  -2   3   9     2693.71     2604.00     29.27 o 
  -1   3   9        0.35        0.61      2.37 o 
   0   3   9     1221.25     1257.88     17.74 o 
   1   3   9      701.27      659.97     11.27 o 
   2   3   9      298.05      299.69      7.70 o 
   3   3   9       10.80       16.16      3.43 o 
   4   3   9     2300.44     2282.31     25.03 o 
   5   3   9     2046.62     2060.81     23.33 o 
   6   3   9       87.83       78.58      6.99 o 
   7   3   9       37.64       37.64      5.98 o 
   8   3   9      543.72      529.05     15.41 o 
   9   3   9       25.49       18.45      5.71 o 
  10   3   9      243.22      232.99     11.95 o 
  11   3   9       17.75       12.82      5.98 o 
 -11   4   9      438.24      446.09     15.57 o 
 -10   4   9        5.58       -3.28      4.83 o 
  -9   4   9      364.34      366.30     13.41 o 
  -8   4   9      249.83      244.94      9.67 o 
  -7   4   9      770.05      762.14     15.79 o 
  -6   4   9     1297.14     1295.04     32.57 o 
  -5   4   9     1617.24     1617.47     23.38 o 
  -4   4   9        1.45       -8.01      5.34 o 
  -3   4   9     3160.03     3244.91     36.57 o 
  -2   4   9     1911.91     1853.92     27.36 o 
  -1   4   9     3098.39     3051.99     30.57 o 
   0   4   9      157.07      143.86      7.34 o 
   1   4   9     2600.16     2659.37     27.80 o 
   2   4   9      404.26      396.50      8.99 o 
   3   4   9      496.16      478.60     10.04 o 
   4   4   9      219.85      200.25      7.14 o 
   5   4   9      500.81      542.52     10.93 o 
   6   4   9      376.62      364.41     12.38 o 
   7   4   9      219.57      203.07     10.44 o 
   8   4   9        1.39       -6.08      4.05 o 
   9   4   9      131.39      112.27     10.45 o 
  10   4   9      202.27      204.23     11.60 o 
  11   4   9      132.18      105.52     20.75 o 
 -11   5   9       13.56        5.18      6.38 o 
 -10   5   9       63.07       49.64      7.08 o 
  -9   5   9      124.18      119.34      7.89 o 
  -8   5   9      227.19      223.00      9.48 o 
  -7   5   9      225.54      232.30      9.35 o 
  -6   5   9      468.17      486.64     13.85 o 
  -5   5   9        0.02       -3.98      3.33 o 
  -4   5   9     1596.76     1620.03     23.37 o 
  -3   5   9      735.53      730.31     14.75 o 
  -2   5   9     5979.60     5981.73     66.26 o 
  -1   5   9      184.47      185.43      6.81 o 
   0   5   9     2840.40     2848.55     35.55 o 
   1   5   9        1.58        7.39      3.23 o 
   2   5   9     4290.11     4345.05     41.08 o 
   3   5   9      476.11      473.71     10.31 o 
   4   5   9     1038.20     1078.92     15.94 o 
   5   5   9      302.11      284.34      8.48 o 
   6   5   9      991.16      994.00     20.29 o 
   7   5   9       65.34       63.15      7.04 o 
   8   5   9      216.06      202.64     10.72 o 
   9   5   9      144.61      145.36     11.65 o 
  10   5   9      174.87      181.85     16.98 o 
  11   5   9       22.27       13.94      7.21 o 
 -10   6   9      185.85      178.28     11.28 o 
  -9   6   9       55.06       49.93      7.08 o 
  -8   6   9       35.67       25.15      4.26 o 
  -7   6   9      299.87      270.68     10.17 o 
  -6   6   9      169.93      146.49      8.02 o 
  -5   6   9      670.62      665.59     14.59 o 
  -4   6   9      295.74      285.84      9.94 o 
  -3   6   9     2513.36     2563.37     35.37 o 
  -2   6   9       40.41       37.05      4.92 o 
  -1   6   9     1467.92     1467.96     23.95 o 
   0   6   9      393.79      361.91     11.24 o 
   1   6   9     4430.57     4401.88     41.77 o 
   2   6   9      563.51      572.35     11.42 o 
   3   6   9     1543.57     1563.49     20.17 o 
   4   6   9       66.77       57.47      4.87 o 
   5   6   9     1249.21     1324.64     18.67 o 
   6   6   9       68.26       50.65      7.63 o 
   7   6   9      749.68      806.03     23.29 o 
   8   6   9       37.07       36.01     10.41 o 
   9   6   9       52.80       64.02     11.62 o 
  10   6   9       28.00       26.56      7.58 o 
 -10   7   9      195.15      156.77     10.84 o 
  -9   7   9      164.07      144.62     15.58 o 
  -8   7   9      878.10      899.91     27.88 o 
  -7   7   9       54.08       55.38      6.81 o 
  -6   7   9      210.12      223.98     11.31 o 
  -5   7   9      768.82      776.44     20.40 o 
  -4   7   9     1006.69      978.61     19.75 o 
  -3   7   9      173.89      180.79      8.55 o 
  -2   7   9      631.82      639.21     13.87 o 
  -1   7   9      149.83      151.31      7.63 o 
   0   7   9      718.03      679.29     17.90 o 
   1   7   9       89.46       82.62      5.57 o 
   2   7   9     2021.36     1973.99     23.67 o 
   3   7   9      364.91      383.44     10.84 o 
   4   7   9      220.93      199.34     10.39 o 
   5   7   9      200.13      192.03      8.40 o 
   6   7   9      771.09      810.48     25.68 o 
   7   7   9      209.62      213.14     21.35 o 
   8   7   9      123.71      134.95     14.42 o 
   9   7   9       18.25       15.46      7.12 o 
  10   7   9      247.57      258.62     16.19 o 
  -9   8   9      955.04     1002.25     23.99 o 
  -8   8   9       20.54       30.51      6.65 o 
  -7   8   9      786.97      814.25     20.33 o 
  -6   8   9      132.69      122.67     13.07 o 
  -5   8   9      451.89      446.41     14.58 o 
  -4   8   9      180.63      171.53     11.72 o 
  -3   8   9      533.74      543.45     15.11 o 
  -2   8   9        1.13       -1.73      3.40 o 
  -1   8   9       47.78       54.29      5.69 o 
   0   8   9        4.31       -5.17      3.45 o 
   1   8   9      585.31      571.77     25.17 o 
   2   8   9      156.34      147.59      7.93 o 
   3   8   9      148.52      126.79      7.42 o 
   4   8   9       86.95       76.63      6.20 o 
   5   8   9      303.53      290.33     11.50 o 
   6   8   9       43.34       42.33      8.02 o 
   7   8   9      619.16      635.12     25.90 o 
   8   8   9       41.03       39.37      8.39 o 
   9   8   9      211.73      188.96     14.27 o 
  -8   9   9      812.28      839.60     21.95 o 
  -7   9   9       34.71       34.40      7.71 o 
  -6   9   9      125.06      106.36      8.86 o 
  -5   9   9        2.99       -0.46      4.32 o 
  -4   9   9      360.80      376.98     23.18 o 
  -3   9   9       27.21       26.00      6.50 o 
  -2   9   9       39.96       36.64      6.83 o 
  -1   9   9        8.85        1.97      4.62 o 
   0   9   9       13.36       10.01      5.04 o 
   1   9   9       41.88       30.95      6.74 o 
   2   9   9      281.60      291.06     11.54 o 
   3   9   9        0.89       -5.12      3.42 o 
   4   9   9       27.77       19.28      4.58 o 
   5   9   9        0.31       -4.83      4.43 o 
   6   9   9      744.48      722.55     22.28 o 
   7   9   9        3.41        2.83      6.24 o 
   8   9   9      407.29      456.43     19.60 o 
  -7  10   9      234.72      225.21     25.05 o 
  -6  10   9      104.50       88.46     13.07 o 
  -5  10   9      146.73      134.64     12.13 o 
  -4  10   9      254.12      264.62     14.56 o 
  -3  10   9      251.46      244.31     13.77 o 
  -2  10   9       40.16       36.57      7.12 o 
  -1  10   9       93.00       73.95      8.72 o 
   0  10   9       22.10       25.11      6.37 o 
   1  10   9      386.11      389.16     19.88 o 
   2  10   9       74.43       66.46      8.51 o 
   3  10   9      319.31      320.92     12.77 o 
   4  10   9       48.80       48.38      6.57 o 
   5  10   9      371.49      411.41     15.53 o 
   6  10   9        2.34       -0.05      4.44 o 
   7  10   9      510.61      558.91     21.47 o 
  -5  11   9       72.99       69.64      9.98 o 
  -4  11   9      556.17      558.04     21.81 o 
  -3  11   9       42.66       39.29      8.43 o 
  -2  11   9      222.25      215.15     19.53 o 
  -1  11   9        0.40       -2.16      5.57 o 
   0  11   9      365.54      360.32     16.61 o 
   1  11   9        6.97        5.17      5.84 o 
   2  11   9      509.95      545.68     19.96 o 
   3  11   9      170.24      159.01     21.20 o 
   4  11   9      475.42      498.45     21.93 o 
   5  11   9       17.05       22.63      8.86 o 
  -2  12   9       47.73       44.37      9.12 o 
  -1  12   9      265.46      259.55     24.42 o 
   0  12   9        0.36        4.11      6.68 o 
   1  12   9      336.50      334.15     21.63 o 
   2  12   9       27.17       22.18      9.87 o 
 -10   0  10      886.05      903.30     51.59 o 
  -8   0  10      760.27      729.00     43.74 o 
  -6   0  10     4830.04     4916.49     84.11 o 
  -4   0  10     1647.62     1679.77     28.93 o 
  -2   0  10     4129.88     3939.52     53.21 o 
   0   0  10     1659.83     1638.93     28.13 o 
   2   0  10     1575.25     1526.41     27.04 o 
   4   0  10     3462.21     3474.66     48.83 o 
   6   0  10      391.92      368.15     18.17 o 
   8   0  10     1263.90     1281.97     38.18 o 
  10   0  10      452.49      431.84     23.51 o 
 -11   1  10      668.23      766.69     20.67 o 
 -10   1  10      108.95       91.96      8.92 o 
  -9   1  10      600.71      586.36     16.98 o 
  -8   1  10       19.27       12.98      5.30 o 
  -7   1  10     2141.05     2140.65     33.43 o 
  -6   1  10       57.11       52.13      6.64 o 
  -5   1  10     3144.65     3181.46     37.66 o 
  -4   1  10       34.02       24.59      4.16 o 
  -3   1  10     1341.57     1367.13     17.77 o 
  -2   1  10       32.90       28.90      3.73 o 
  -1   1  10     2532.57     2522.53     46.11 o 
   0   1  10        1.41        2.26      2.59 o 
   1   1  10      259.16      270.55      7.48 o 
   2   1  10      292.63      281.43      7.84 o 
   3   1  10     2450.59     2417.61     26.31 o 
   4   1  10       47.53       45.70      4.27 o 
   5   1  10      592.80      581.32     16.93 o 
   6   1  10        2.93       -3.03      2.36 o 
   7   1  10      679.24      661.57     19.58 o 
   8   1  10       63.29       69.44      7.80 o 
   9   1  10      896.97      963.24     21.98 o 
  10   1  10        6.26        0.73      5.17 o 
  11   1  10      166.16      161.29     11.46 o 
 -11   2  10       96.12      102.79      9.60 o 
 -10   2  10      974.14     1012.53     23.14 o 
  -9   2  10      230.72      205.42     15.93 o 
  -8   2  10      539.05      541.34     15.86 o 
  -7   2  10      105.00      100.59      8.16 o 
  -6   2  10     1612.45     1662.70     26.25 o 
  -5   2  10      193.77      187.64     10.68 o 
  -4   2  10      490.06      493.09     11.85 o 
  -3   2  10       69.67       59.57      6.09 o 
  -2   2  10     1500.47     1527.50     19.02 o 
  -1   2  10       21.97       25.62      3.54 o 
   0   2  10      501.34      497.73     10.09 o 
   1   2  10      231.42      228.06      7.69 o 
   2   2  10       95.17      102.87      5.87 o 
   3   2  10        6.10        5.01      3.01 o 
   4   2  10      611.59      606.94     11.37 o 
   5   2  10      147.11      133.71      8.46 o 
   6   2  10      362.70      346.20     12.44 o 
   7   2  10       35.41       39.08      6.28 o 
   8   2  10      795.35      797.40     19.50 o 
   9   2  10       12.82       19.21      6.07 o 
  10   2  10      291.38      283.41     13.23 o 
  11   2  10        7.84       13.79      6.37 o 
 -11   3  10      628.59      668.90     19.48 o 
 -10   3  10      128.32      126.30      9.85 o 
  -9   3  10      534.41      534.76     16.29 o 
  -8   3  10      185.55      183.54     10.56 o 
  -7   3  10      451.38      468.81     12.53 o 
  -6   3  10      103.45      103.27      6.91 o 
  -5   3  10      129.08      131.13      7.54 o 
  -4   3  10     1188.18     1188.97     20.88 o 
  -3   3  10      534.17      527.94     12.38 o 
  -2   3  10      743.71      712.72     15.72 o 
  -1   3  10     1602.32     1517.36     20.81 o 
   0   3  10        0.01       -3.47      2.60 o 
   1   3  10      366.28      382.08      9.15 o 
   2   3  10      286.75      267.30      7.92 o 
   3   3  10      923.33      942.33     14.61 o 
   4   3  10      247.35      244.51      9.77 o 
   5   3  10      328.17      323.88     11.61 o 
   6   3  10      103.27       88.79      7.72 o 
   7   3  10      653.52      620.03     20.94 o 
   8   3  10       69.26       64.89      7.62 o 
   9   3  10      703.32      736.36     19.39 o 
  10   3  10      100.69      110.15      9.80 o 
  11   3  10      111.25      105.77     10.31 o 
 -11   4  10       27.86       18.36      6.40 o 
 -10   4  10      189.03      182.93     11.36 o 
  -9   4  10        0.14       -6.39      4.33 o 
  -8   4  10      268.85      247.99     12.05 o 
  -7   4  10      482.75      483.47     12.87 o 
  -6   4  10      443.74      411.80     11.74 o 
  -5   4  10       52.11       41.86      5.11 o 
  -4   4  10     1037.66     1020.90     20.09 o 
  -3   4  10     1473.17     1430.00     35.67 o 
  -2   4  10      638.78      626.76     17.17 o 
  -1   4  10        1.30       -4.02      3.33 o 
   0   4  10     3900.24     3875.43     38.91 o 
   1   4  10        6.25        2.14      3.24 o 
   2   4  10     1907.65     1892.14     22.73 o 
   3   4  10      164.47      166.76      7.01 o 
   4   4  10     2189.66     2248.56     25.90 o 
   5   4  10      172.76      165.69      9.25 o 
   6   4  10      908.92      915.91     19.92 o 
   7   4  10       59.58       46.25      6.72 o 
   8   4  10      434.23      431.21     14.70 o 
   9   4  10      146.39      160.57     10.90 o 
  10   4  10      131.65      148.28     11.11 o 
 -10   5  10        3.91       -7.01      4.68 o 
  -9   5  10      258.62      262.38     12.09 o 
  -8   5  10       78.94       75.42      6.79 o 
  -7   5  10      312.00      326.14     16.72 o 
  -6   5  10        1.59        1.43      3.18 o 
  -5   5  10     1006.53      984.63     21.30 o 
  -4   5  10       25.03       15.03      4.39 o 
  -3   5  10     2080.55     2036.48     27.46 o 
  -2   5  10        8.73        6.68      4.29 o 
  -1   5  10     3376.73     3463.54     39.26 o 
   0   5  10       82.06       72.19      8.30 o 
   1   5  10     3666.38     3655.58     36.60 o 
   2   5  10       13.83       16.47      3.90 o 
   3   5  10     3726.65     3752.76     37.70 o 
   4   5  10       41.90       38.29      4.56 o 
   5   5  10     1451.37     1457.65     25.48 o 
   6   5  10       35.50       31.60      6.30 o 
   7   5  10      382.98      397.63     17.79 o 
   8   5  10        7.11        1.72      5.13 o 
   9   5  10      198.87      187.88     13.52 o 
  10   5  10       27.61       24.23      7.75 o 
 -10   6  10      129.70      124.69     11.98 o 
  -9   6  10        3.92       -0.26      5.12 o 
  -8   6  10      339.70      318.05     19.92 o 
  -7   6  10       16.61        8.50      4.40 o 
  -6   6  10      381.65      352.53     11.45 o 
  -5   6  10      411.38      417.31     12.08 o 
  -4   6  10     1553.56     1571.78     23.98 o 
  -3   6  10       18.96       19.12      4.51 o 
  -2   6  10     1722.48     1669.81     47.29 o 
  -1   6  10       55.54       43.56      6.13 o 
   0   6  10     3606.60     3648.14     52.40 o 
   1   6  10        0.08        2.81      3.61 o 
   2   6  10     2180.96     2149.93     25.35 o 
   3   6  10      236.54      252.25     12.62 o 
   4   6  10     1138.61     1163.38     17.53 o 
   5   6  10       29.80       28.85      5.78 o 
   6   6  10      784.49      785.26     30.54 o 
   7   6  10      387.01      425.53     17.11 o 
   8   6  10      257.77      256.35     14.54 o 
   9   6  10       12.39       12.98      6.93 o 
  -9   7  10      336.52      327.58     16.88 o 
  -8   7  10       69.99       63.59      7.69 o 
  -7   7  10      363.03      366.75     13.91 o 
  -6   7  10      363.01      364.94     13.70 o 
  -5   7  10      435.94      446.38     18.18 o 
  -4   7  10      497.37      504.37     14.78 o 
  -3   7  10     1013.54     1010.23     18.52 o 
  -2   7  10      115.51      103.02      7.07 o 
  -1   7  10      273.12      286.41      9.99 o 
   0   7  10      174.98      160.86     30.40 o 
   1   7  10      785.53      842.50     21.51 o 
   2   7  10       79.66       79.15      5.58 o 
   3   7  10      555.47      569.19     15.93 o 
   4   7  10      113.79      110.32      7.09 o 
   5   7  10      538.07      552.54     18.61 o 
   6   7  10      388.55      440.69     17.69 o 
   7   7  10      474.42      502.16     18.87 o 
   8   7  10      137.61      126.40     11.81 o 
   9   7  10      120.12       93.59     23.08 o 
  -8   8  10      615.34      629.73     19.34 o 
  -7   8  10        0.29        2.41      5.16 o 
  -6   8  10      273.50      259.01     12.29 o 
  -5   8  10      103.08      110.11      9.97 o 
  -4   8  10      384.89      406.16     13.91 o 
  -3   8  10       37.67       48.88      6.28 o 
  -2   8  10       20.18       20.30      4.43 o 
  -1   8  10      157.64      131.71      8.40 o 
   0   8  10       13.81        8.46      2.92 o 
   1   8  10        2.06       -6.47      4.31 o 
   2   8  10      106.99      100.27      6.95 o 
   3   8  10       82.00       66.84      6.09 o 
   4   8  10       39.44       29.47      4.94 o 
   5   8  10       48.71       51.54      8.22 o 
   6   8  10      421.93      426.38     17.53 o 
   7   8  10      114.48      113.31     11.34 o 
   8   8  10      116.14       83.36     10.53 o 
  -7   9  10      414.61      425.57     15.77 o 
  -6   9  10       67.47       70.49      8.95 o 
  -5   9  10      418.04      413.65     15.10 o 
  -4   9  10       57.58       62.33      8.69 o 
  -3   9  10      233.51      213.66     13.76 o 
  -2   9  10       24.33       19.88      6.16 o 
  -1   9  10       12.11       15.47      5.63 o 
   0   9  10        0.80       -1.07      3.98 o 
   1   9  10      186.08      173.06     10.30 o 
   2   9  10        2.10       -6.61      4.41 o 
   3   9  10        0.90       -5.60      3.73 o 
   4   9  10       29.14       24.67      5.10 o 
   5   9  10      239.87      209.47     13.33 o 
   6   9  10        0.05        5.28      6.67 o 
   7   9  10      170.54      174.40     13.89 o 
  -6  10  10      324.63      314.49     16.72 o 
  -5  10  10      183.30      168.29     13.46 o 
  -4  10  10      769.97      765.36     24.40 o 
  -3  10  10        9.59       10.50      7.20 o 
  -2  10  10      240.74      237.89     14.41 o 
  -1  10  10       72.20       69.95      9.13 o 
   0  10  10      195.02      176.14     12.62 o 
   1  10  10        2.80        0.95      4.23 o 
   2  10  10      284.58      300.24     15.00 o 
   3  10  10       38.61       32.94      8.66 o 
   4  10  10      108.19       95.26      7.82 o 
   5  10  10      101.55      108.99     21.01 o 
   6  10  10      488.21      522.61     22.27 o 
  -4  11  10       81.40       88.14     11.30 o 
  -3  11  10      856.87      916.91     27.58 o 
  -2  11  10        3.70        5.93      7.19 o 
  -1  11  10      517.14      556.09     21.15 o 
   0  11  10       43.55       48.99     10.16 o 
   1  11  10      695.48      728.27     29.95 o 
   2  11  10        2.82        6.84      6.72 o 
   3  11  10      166.90      192.35     13.78 o 
 -11   0  11      536.96      578.82     30.93 o 
  -9   0  11      495.12      491.37     22.65 o 
  -7   0  11     1860.63     1818.11     43.98 o 
  -5   0  11     3504.98     3557.14     66.43 o 
  -3   0  11     3220.04     3317.46     54.37 o 
   1   0  11      206.79      203.72     15.97 o 
   3   0  11      354.73      358.57     13.20 o 
   5   0  11       39.91       43.14      8.66 o 
   7   0  11       41.50       39.22     18.56 o 
   9   0  11      115.21       96.93     12.85 o 
 -11   1  11      121.05      122.53     10.26 o 
 -10   1  11      693.80      732.25     28.61 o 
  -9   1  11      255.18      282.20     13.03 o 
  -8   1  11      667.01      645.91     17.87 o 
  -7   1  11      123.71      107.08      8.71 o 
  -6   1  11     2724.11     2734.01     39.81 o 
  -5   1  11        0.16        5.92      5.00 o 
  -4   1  11     2074.99     2138.90     28.18 o 
  -3   1  11      202.77      193.50      8.41 o 
  -2   1  11     3781.08     3756.89     37.20 o 
  -1   1  11      262.36      255.83     15.49 o 
   0   1  11     2216.95     2162.34     24.91 o 
   1   1  11      361.99      358.80      9.23 o 
   2   1  11      286.06      292.61      8.33 o 
   3   1  11      843.42      809.19     13.72 o 
   4   1  11      851.77      846.03     14.06 o 
   5   1  11       46.45       34.21      5.72 o 
   6   1  11       29.84       10.60      6.29 o 
   7   1  11       24.26        8.07      7.05 o 
   8   1  11      626.54      622.01     20.35 o 
   9   1  11       75.95       86.72      8.87 o 
  10   1  11       96.77       81.59      9.16 o 
 -11   2  11      401.10      428.55     16.40 o 
 -10   2  11      348.22      404.61     15.64 o 
  -9   2  11      383.09      363.57     14.11 o 
  -8   2  11      297.86      304.90     12.67 o 
  -7   2  11      673.29      666.89     17.77 o 
  -6   2  11        5.18        1.67      7.61 o 
  -5   2  11     1117.24     1095.22     19.15 o 
  -4   2  11       15.10        9.92      4.06 o 
  -3   2  11      279.65      277.76     10.94 o 
  -2   2  11     1084.14     1050.58     19.35 o 
  -1   2  11     1571.92     1505.92     33.52 o 
   0   2  11      176.22      176.78      7.04 o 
   1   2  11      785.47      737.75     13.05 o 
   2   2  11      622.48      615.86     13.02 o 
   3   2  11     1377.17     1394.96     20.60 o 
   4   2  11      550.59      528.05     11.20 o 
   5   2  11      898.67      875.16     19.62 o 
   6   2  11       15.38       13.30      5.41 o 
   7   2  11      527.46      540.26     16.18 o 
   8   2  11        0.27       -2.85      5.11 o 
   9   2  11      665.83      717.32     21.19 o 
  10   2  11      132.30      120.40     10.24 o 
 -10   3  11      265.69      282.02     13.33 o 
  -9   3  11       26.90       18.32      5.98 o 
  -8   3  11      281.34      289.16     12.57 o 
  -7   3  11       26.05       16.10      5.55 o 
  -6   3  11      484.37      480.06     12.91 o 
  -5   3  11        4.49       -0.86      3.59 o 
  -4   3  11       24.77       19.19      4.28 o 
  -3   3  11       21.26       10.35      4.77 o 
  -2   3  11      265.60      277.11     11.50 o 
  -1   3  11      357.28      304.19     13.83 o 
   0   3  11      242.61      240.59      7.91 o 
   1   3  11        7.48        0.16      3.21 o 
   2   3  11     1830.70     1776.11     22.23 o 
   3   3  11      318.28      296.94      8.88 o 
   4   3  11     1713.08     1700.06     21.85 o 
   5   3  11      356.19      375.08     13.28 o 
   6   3  11      718.86      736.16     18.26 o 
   7   3  11        6.82        8.39      5.38 o 
   8   3  11      916.52      922.71     21.93 o 
   9   3  11       96.91      101.30      9.46 o 
  10   3  11      464.51      489.68     17.17 o 
 -10   4  11       19.44       16.16      6.27 o 
  -9   4  11      158.46      148.62     10.43 o 
  -8   4  11      114.16      112.19      9.02 o 
  -7   4  11      315.23      298.34     10.84 o 
  -6   4  11       27.88       26.66      4.83 o 
  -5   4  11      274.65      261.69      9.83 o 
  -4   4  11       52.86       50.98      5.33 o 
  -3   4  11      367.74      357.46     12.13 o 
  -2   4  11      134.08      113.51      7.14 o 
  -1   4  11     1012.23     1007.77     23.68 o 
   0   4  11       11.42        7.71      3.55 o 
   1   4  11     1298.17     1244.36     17.88 o 
   2   4  11       13.30       13.31      3.80 o 
   3   4  11     1562.81     1596.34     21.16 o 
   4   4  11      152.40      180.18      7.72 o 
   5   4  11     1268.00     1315.74     24.69 o 
   6   4  11      259.17      256.50     11.72 o 
   7   4  11     1238.43     1233.65     32.60 o 
   8   4  11        5.73        6.51      5.86 o 
   9   4  11      316.19      343.26     14.73 o 
  10   4  11       75.27       71.07      8.98 o 
  -9   5  11       17.05        8.06      5.83 o 
  -8   5  11      232.12      207.48     11.62 o 
  -7   5  11      132.62      127.59      8.32 o 
  -6   5  11      339.27      329.97     18.28 o 
  -5   5  11        0.02        1.58      3.71 o 
  -4   5  11      364.12      357.60     11.24 o 
  -3   5  11        9.59       13.75      4.30 o 
  -2   5  11     1779.56     1756.26     25.37 o 
  -1   5  11       69.34       63.71      5.92 o 
   0   5  11      611.84      608.17     14.76 o 
   1   5  11      184.72      187.82      7.79 o 
   2   5  11     2349.69     2378.67     27.58 o 
   3   5  11        5.46       11.64      3.98 o 
   4   5  11     1038.33     1085.24     17.22 o 
   5   5  11      116.35      103.21      8.49 o 
   6   5  11      839.41      856.38     20.11 o 
   7   5  11       15.48       14.63      6.08 o 
   8   5  11      338.26      322.65     20.03 o 
   9   5  11        8.99        8.71      7.10 o 
  -9   6  11      389.48      402.08     18.29 o 
  -8   6  11       59.92       62.10      6.94 o 
  -7   6  11      504.81      502.12     16.76 o 
  -6   6  11       32.41       25.61      5.27 o 
  -5   6  11      814.80      821.83     17.32 o 
  -4   6  11       45.31       45.91      5.63 o 
  -3   6  11      720.05      732.30     15.90 o 
  -2   6  11       58.34       40.94      5.99 o 
  -1   6  11      958.32      941.22     19.77 o 
   0   6  11      179.04      150.12      9.16 o 
   1   6  11     1485.50     1499.99     23.02 o 
   2   6  11       10.55       15.46      4.12 o 
   3   6  11      992.25     1006.42     16.54 o 
   4   6  11        1.94        2.60      3.73 o 
   5   6  11      690.68      637.98     21.77 o 
   6   6  11       86.21       83.87      9.76 o 
   7   6  11      336.46      322.34     15.63 o 
   8   6  11       79.73       79.81     10.29 o 
   9   6  11       51.28       39.67      8.71 o 
  -8   7  11      573.31      587.25     18.42 o 
  -7   7  11       41.29       37.58      6.98 o 
  -6   7  11      314.42      299.21     12.84 o 
  -5   7  11      120.33      120.18      8.01 o 
  -4   7  11      870.80      845.28     17.61 o 
  -3   7  11        9.35        4.91      2.59 o 
  -2   7  11      474.20      468.67     12.87 o 
  -1   7  11       21.16       16.18      4.56 o 
   0   7  11      515.36      516.23     16.81 o 
   1   7  11        0.18       -4.24      3.72 o 
   2   7  11      448.94      452.78     11.08 o 
   3   7  11       78.21       76.22      6.37 o 
   4   7  11      282.67      280.35     11.35 o 
   5   7  11       31.30       37.94      7.75 o 
   6   7  11      354.63      366.00     16.59 o 
   7   7  11      199.99      188.70     13.68 o 
   8   7  11      163.47      150.49     13.10 o 
  -7   8  11      278.97      267.80     15.63 o 
  -6   8  11       27.62       21.70      6.10 o 
  -5   8  11      244.32      230.53     11.91 o 
  -4   8  11        1.21        1.55      4.03 o 
  -3   8  11      499.39      499.21     15.46 o 
  -2   8  11        0.96       -0.82      3.75 o 
  -1   8  11       57.20       52.39      6.70 o 
   0   8  11       18.63        9.31      4.38 o 
   1   8  11      251.97      255.29     13.45 o 
   2   8  11        0.55        0.71      4.50 o 
   3   8  11       42.55       36.00      5.30 o 
   4   8  11        1.80       -4.92      3.66 o 
   5   8  11      219.73      212.03     13.64 o 
   6   8  11        4.75        0.45      6.33 o 
   7   8  11      336.95      355.58     24.51 o 
  -6   9  11      189.53      181.36     11.86 o 
  -5   9  11       40.16       29.19      6.49 o 
  -4   9  11      630.39      681.67     22.79 o 
  -3   9  11       12.83       21.71      7.38 o 
  -2   9  11      330.62      361.17     16.30 o 
  -1   9  11       16.54       14.80      6.07 o 
   0   9  11      219.43      213.76     16.06 o 
   1   9  11       10.65        6.47      5.21 o 
   2   9  11      197.10      193.32     15.83 o 
   3   9  11       49.02       40.63      6.82 o 
   4   9  11       55.92       44.87      6.88 o 
   5   9  11       28.09       26.29      9.98 o 
   6   9  11      343.97      350.05     17.26 o 
  -4  10  11      115.64      126.52     12.55 o 
  -3  10  11      746.91      848.35     26.30 o 
  -2  10  11        1.45       -4.29      6.31 o 
  -1  10  11      339.75      328.12     16.64 o 
   0  10  11        1.67        2.32      4.85 o 
   1  10  11      472.25      516.02     19.55 o 
   2  10  11       28.19       16.65      7.33 o 
   3  10  11       70.09       73.57     11.12 o 
   4  10  11        9.08       -3.72      7.65 o 
  -1  11  11        5.86        6.66      7.19 o 
   0  11  11      519.13      512.95     41.49 o 
   1  11  11       36.92       26.18     11.20 o 
 -10   0  12      475.57      469.77     23.66 o 
  -8   0  12      790.04      750.07     27.94 o 
  -6   0  12     3325.17     3311.66     65.83 o 
  -4   0  12     2501.57     2403.52     51.20 o 
  -2   0  12     4684.47     4750.84     64.58 o 
   0   0  12     3385.20     3323.15     86.66 o 
   2   0  12     1625.56     1594.65     29.94 o 
   4   0  12      610.63      598.84     17.54 o 
   6   0  12        2.52        3.83      6.60 o 
   8   0  12       81.27       59.86     11.25 o 
  10   0  12       85.96       93.43     13.88 o 
 -10   1  12       48.41       59.92      9.68 o 
  -9   1  12      197.71      208.17     12.37 o 
  -8   1  12      185.09      178.62     11.23 o 
  -7   1  12     1502.96     1551.67     29.18 o 
  -6   1  12      119.81      130.94     14.19 o 
  -5   1  12     1430.88     1384.37     26.11 o 
  -4   1  12       63.45       46.78      5.54 o 
  -3   1  12     1457.33     1463.30     22.60 o 
  -2   1  12      196.52      189.06      7.74 o 
  -1   1  12     3213.89     3150.88     40.00 o 
   0   1  12      305.84      287.50      8.85 o 
   1   1  12      941.71      909.35     15.16 o 
   2   1  12      462.45      450.03     10.84 o 
   3   1  12     1369.35     1362.27     19.37 o 
   4   1  12      162.32      147.97      7.10 o 
   5   1  12      104.20       90.59      8.00 o 
   6   1  12       71.27       52.85      7.05 o 
   7   1  12       48.00       30.97     11.25 o 
   8   1  12       44.96       19.59     10.31 o 
   9   1  12      250.65      235.78     14.55 o 
  10   1  12       36.81       42.03      8.08 o 
 -10   2  12      227.79      202.81     12.59 o 
  -9   2  12      116.27      120.53     10.00 o 
  -8   2  12       48.43       42.49      6.82 o 
  -7   2  12       23.49       20.28      5.85 o 
  -6   2  12      703.41      746.16     19.95 o 
  -5   2  12      541.32      541.92     15.98 o 
  -4   2  12      139.99      131.24      7.71 o 
  -3   2  12      158.30      147.61      9.23 o 
  -2   2  12     1315.12     1340.29     21.51 o 
  -1   2  12      480.96      442.27     12.45 o 
   0   2  12      427.31      439.56     10.58 o 
   1   2  12      603.99      583.91     12.05 o 
   2   2  12      691.76      671.20     14.23 o 
   3   2  12      554.78      524.87     12.62 o 
   4   2  12      936.60      956.74     20.71 o 
   5   2  12       64.11       45.30      6.75 o 
   6   2  12      506.13      516.68     15.98 o 
   7   2  12       84.73       82.11      8.72 o 
   8   2  12      546.15      596.47     18.07 o 
   9   2  12       11.12        6.21      6.46 o 
  -9   3  12       54.31       39.40      7.31 o 
  -8   3  12        0.19        2.29      5.07 o 
  -7   3  12      141.18      122.80     10.00 o 
  -6   3  12       72.54       59.46      7.29 o 
  -5   3  12       34.99       29.05      5.06 o 
  -4   3  12       44.34       39.31      5.16 o 
  -3   3  12      378.19      381.57     11.43 o 
  -2   3  12       16.45       15.21      4.36 o 
  -1   3  12      492.81      443.79     49.78 o 
   0   3  12       75.11       63.36      5.75 o 
   1   3  12      144.98      145.73      7.14 o 
   2   3  12      560.06      521.44     11.73 o 
   3   3  12     1600.04     1639.60     22.01 o 
   4   3  12        3.51        4.43      4.16 o 
   5   3  12      966.28      940.55     20.83 o 
   6   3  12       59.77       51.76      7.31 o 
   7   3  12     1201.12     1227.11     30.76 o 
   8   3  12        2.51        8.67      6.41 o 
   9   3  12      586.88      663.04     20.16 o 
  -9   4  12        8.77       -1.42      5.69 o 
  -8   4  12      333.48      328.06     14.02 o 
  -7   4  12      163.85      165.43     10.71 o 
  -6   4  12      354.66      355.05     12.00 o 
  -5   4  12      313.34      312.33     11.04 o 
  -4   4  12      103.99       96.10      7.07 o 
  -3   4  12       44.80       37.05      7.15 o 
  -2   4  12       86.25       72.72      6.20 o 
  -1   4  12      540.72      513.63     14.68 o 
   0   4  12      562.60      528.34     19.87 o 
   1   4  12       44.97       38.75      4.70 o 
   2   4  12      478.38      462.56     11.49 o 
   3   4  12        9.49        8.40      3.90 o 
   4   4  12     1255.45     1271.57     21.20 o 
   5   4  12       29.37       31.07      6.55 o 
   6   4  12      765.81      783.82     19.92 o 
   7   4  12       63.02       68.78      8.29 o 
   8   4  12      582.78      620.07     27.88 o 
   9   4  12       37.06       52.81      8.51 o 
  -9   5  12     1014.37     1059.89     25.14 o 
  -8   5  12      100.60      102.58      9.56 o 
  -7   5  12      785.79      826.93     21.14 o 
  -6   5  12        6.71        3.93      4.41 o 
  -5   5  12      765.29      753.34     19.00 o 
  -4   5  12      115.58      122.78      7.94 o 
  -3   5  12      768.42      776.20     16.58 o 
  -2   5  12       32.80       23.09      4.91 o 
  -1   5  12      213.99      183.48      9.08 o 
   0   5  12      560.82      570.05     14.05 o 
   1   5  12      658.55      657.23     15.01 o 
   2   5  12       65.76       58.25      5.27 o 
   3   5  12      497.46      492.35     11.73 o 
   4   5  12      243.31      234.53      9.83 o 
   5   5  12      605.91      627.06     17.42 o 
   6   5  12        0.19       -3.13      5.40 o 
   7   5  12      326.48      330.24     15.15 o 
   8   5  12       28.42       29.17      8.21 o 
  -8   6  12      958.71      972.37     23.58 o 
  -7   6  12      102.88      107.85      9.31 o 
  -6   6  12      508.54      515.85     18.10 o 
  -5   6  12        7.01        4.62      4.70 o 
  -4   6  12     1356.45     1420.06     24.02 o 
  -3   6  12       38.44       37.54      5.54 o 
  -2   6  12      382.97      382.84     11.89 o 
  -1   6  12        3.59        4.14      4.63 o 
   0   6  12      636.85      589.60     28.20 o 
   1   6  12       45.63       45.69      6.20 o 
   2   6  12      245.62      262.87      9.05 o 
   3   6  12        4.50       -0.57      3.55 o 
   4   6  12      130.35      114.12      7.76 o 
   5   6  12      155.40      157.61     12.32 o 
   6   6  12      573.83      567.82     20.22 o 
   7   6  12       34.85       38.91      8.52 o 
   8   6  12      150.50      144.33     13.14 o 
  -7   7  12      388.93      400.22     15.64 o 
  -6   7  12      108.54      105.08      9.30 o 
  -5   7  12      316.53      315.27     11.80 o 
  -4   7  12      118.19      124.03      8.40 o 
  -3   7  12      735.41      763.58     17.12 o 
  -2   7  12      164.36      157.58      8.87 o 
  -1   7  12      179.21      174.83      9.14 o 
   0   7  12       12.60        8.52      5.34 o 
   1   7  12      686.37      727.77     16.18 o 
   2   7  12       23.14       20.69      5.57 o 
   3   7  12      161.96      149.50      8.56 o 
   4   7  12        5.87       -1.44      4.48 o 
   5   7  12      260.94      261.13     14.62 o 
   6   7  12        2.72        1.07      6.49 o 
   7   7  12      243.41      231.31     15.51 o 
  -6   8  12       88.61       67.18      8.16 o 
  -5   8  12       72.88       77.67      8.56 o 
  -4   8  12      463.05      464.09     29.02 o 
  -3   8  12       61.46       67.94      7.76 o 
  -2   8  12      248.94      243.14     16.03 o 
  -1   8  12       13.96       16.14      5.50 o 
   0   8  12      521.44      580.55     23.30 o 
   1   8  12        0.72        3.00      6.10 o 
   2   8  12      641.65      656.99     18.14 o 
   3   8  12        2.17       -5.66      4.75 o 
   4   8  12       93.72       73.74      8.00 o 
   5   8  12       11.89        6.66      6.92 o 
   6   8  12      383.17      394.15     18.18 o 
  -5   9  12      237.12      210.57     29.69 o 
  -4   9  12       24.77       19.17      7.82 o 
  -3   9  12      314.09      311.47     16.65 o 
  -2   9  12        0.01       -4.67      5.96 o 
  -1   9  12      321.91      297.40     15.98 o 
   0   9  12        1.48        1.94      5.37 o 
   1   9  12      653.21      705.01     19.64 o 
   2   9  12       32.38       32.00      8.15 o 
   3   9  12      221.00      226.17     12.48 o 
   4   9  12       18.20       22.04     10.39 o 
  -2  10  12      337.34      313.71     17.16 o 
  -1  10  12       17.43       12.46      7.39 o 
   0  10  12      484.26      458.15     23.82 o 
   1  10  12        2.63        0.10      6.89 o 
   2  10  12      442.14      417.55     27.61 o 
  -9   0  13       99.72       97.87     20.06 o 
  -7   0  13      750.96      855.72     30.55 o 
  -5   0  13      606.14      642.74     25.38 o 
  -3   0  13     1410.41     1338.56     36.08 o 
  -1   0  13     1096.44     1091.86     29.41 o 
   1   0  13      644.12      586.95     17.79 o 
   3   0  13     1003.28     1035.87     24.18 o 
   5   0  13      158.45      142.35     14.06 o 
   7   0  13      130.46      112.22     13.51 o 
   9   0  13       10.39        7.45      9.39 o 
  -9   1  13        2.95       -4.68      5.40 o 
  -8   1  13      257.57      244.80     13.03 o 
  -7   1  13       15.92       14.81      5.86 o 
  -6   1  13      622.96      652.99     18.51 o 
  -5   1  13       16.15       11.95      5.43 o 
  -4   1  13      602.16      569.43     16.39 o 
  -3   1  13       56.75       45.63      5.77 o 
  -2   1  13     1726.48     1754.26     26.14 o 
  -1   1  13        0.76        0.25      3.06 o 
   0   1  13      799.68      788.59     14.56 o 
   1   1  13      329.64      326.79      9.74 o 
   2   1  13      934.53      941.98     16.29 o 
   3   1  13       87.89       87.20      6.32 o 
   4   1  13     1047.71     1007.34     21.81 o 
   5   1  13       55.09       37.68      6.80 o 
   6   1  13       99.28       89.00      8.72 o 
   7   1  13        4.37       -0.61      5.36 o 
   8   1  13      318.88      330.08     16.57 o 
   9   1  13        4.75        4.43      6.00 o 
  -9   2  13      154.81      141.75     11.06 o 
  -8   2  13       47.85       42.15      7.32 o 
  -7   2  13      253.89      237.80     12.41 o 
  -6   2  13       60.31       59.99      8.64 o 
  -5   2  13      430.07      425.27     21.31 o 
  -4   2  13        0.69       -1.46      4.53 o 
  -3   2  13      411.55      426.59     14.31 o 
  -2   2  13       50.85       38.68      5.65 o 
  -1   2  13     1528.32     1532.06     31.51 o 
   0   2  13        0.47       -5.00      3.33 o 
   1   2  13     1185.74     1185.40     18.42 o 
   2   2  13      301.79      295.62      9.58 o 
   3   2  13     1390.81     1422.43     22.41 o 
   4   2  13       92.72       61.07     10.59 o 
   5   2  13      779.54      804.46     20.01 o 
   6   2  13      103.11      107.23      9.49 o 
   7   2  13      430.28      444.22     19.17 o 
   8   2  13        0.29       -0.98      6.11 o 
  -8   3  13      345.49      334.92     14.55 o 
  -7   3  13       16.74        7.80      5.91 o 
  -6   3  13      266.71      288.91     13.25 o 
  -5   3  13      177.67      187.71     11.10 o 
  -4   3  13      187.90      191.25     12.87 o 
  -3   3  13       81.64       69.25      6.51 o 
  -2   3  13      453.92      457.75     12.81 o 
  -1   3  13      116.14       93.91     18.37 o 
   0   3  13      877.71      871.63     19.78 o 
   1   3  13        2.07        0.68      3.54 o 
   2   3  13      778.69      775.79     14.75 o 
   3   3  13       42.98       42.45      5.20 o 
   4   3  13     1039.35     1048.58     22.45 o 
   5   3  13        5.87        2.68      5.76 o 
   6   3  13      383.75      403.43     15.19 o 
   7   3  13      215.66      253.36     15.91 o 
   8   3  13      837.59      865.31     30.71 o 
  -8   4  13       10.78       10.90      6.17 o 
  -7   4  13      576.46      557.13     17.97 o 
  -6   4  13      157.99      149.86     10.65 o 
  -5   4  13      568.51      561.32     15.01 o 
  -4   4  13      187.18      191.21      9.78 o 
  -3   4  13      324.98      336.53     13.00 o 
  -2   4  13       95.81       82.94     10.04 o 
  -1   4  13      378.79      371.70     18.09 o 
   0   4  13      282.85      280.51     10.89 o 
   1   4  13       89.97       86.63      7.06 o 
   2   4  13       31.47       19.70      4.37 o 
   3   4  13      188.03      183.54      8.22 o 
   4   4  13       35.04       31.46      6.61 o 
   5   4  13      392.75      387.89     14.48 o 
   6   4  13       18.95        9.30      6.29 o 
   7   4  13      551.11      626.51     19.21 o 
   8   4  13       40.76       49.47      8.25 o 
  -7   5  13       33.52       35.46      7.55 o 
  -6   5  13      922.43      939.20     20.11 o 
  -5   5  13       22.77       28.99      7.01 o 
  -4   5  13      719.17      734.08     17.05 o 
  -3   5  13       13.97       11.48      4.90 o 
  -2   5  13      515.30      518.20     14.09 o 
  -1   5  13      261.71      248.74     11.44 o 
   0   5  13       23.70       14.11      4.76 o 
   1   5  13       34.20       29.50      5.22 o 
   2   5  13       93.25       82.41      6.09 o 
   3   5  13        9.32        3.08      3.77 o 
   4   5  13       20.67       15.69      5.79 o 
   5   5  13       32.17       27.49      6.77 o 
   6   5  13      168.91      153.94     11.17 o 
   7   5  13        9.02        1.30      6.99 o 
  -7   6  13      741.54      769.45     24.77 o 
  -6   6  13       40.78       39.38      6.46 o 
  -5   6  13      794.25      821.50     18.63 o 
  -4   6  13      306.95      307.06     11.85 o 
  -3   6  13      374.54      373.44     12.71 o 
  -2   6  13      214.82      213.73     10.83 o 
  -1   6  13      234.00      219.39     22.48 o 
   0   6  13       21.48       12.88      5.48 o 
   1   6  13      215.30      222.53     10.21 o 
   2   6  13       44.20       38.71      5.57 o 
   3   6  13       26.59       14.15      4.34 o 
   4   6  13       31.63       31.61      6.74 o 
   5   6  13       48.62       32.89      8.24 o 
   6   6  13        5.47       -2.16      6.62 o 
  -6   7  13      306.13      305.80     14.03 o 
  -5   7  13       40.17       31.36      6.26 o 
  -4   7  13      554.90      550.01     22.32 o 
  -3   7  13      704.23      734.72     17.57 o 
  -2   7  13      282.38      286.55     13.89 o 
  -1   7  13      114.24      113.65      8.16 o 
   0   7  13      363.04      383.14     16.10 o 
   1   7  13      165.57      160.51      9.16 o 
   2   7  13      366.01      381.86     14.32 o 
   3   7  13        8.69        6.55      5.17 o 
   4   7  13      245.47      262.32     24.18 o 
   5   7  13       24.40       27.49      8.26 o 
  -4   8  13       58.36       54.33      7.89 o 
  -3   8  13      388.98      379.72     17.17 o 
  -2   8  13      147.48      132.79     10.31 o 
  -1   8  13      382.52      379.04     15.00 o 
   0   8  13       38.00       23.00      7.07 o 
   1   8  13      965.59     1039.64     27.35 o 
   2   8  13       16.12       24.02      6.59 o 
   3   8  13      456.43      465.90     16.43 o 
   4   8  13       52.43       76.87     13.90 o 
  -2   9  13      368.99      387.41     25.35 o 
  -1   9  13        3.21       -0.84      6.62 o 
   0   9  13      638.98      692.23     57.21 o 
   1   9  13        3.45       10.84      6.73 o 
   2   9  13      590.42      621.53     22.14 o 
  -8   0  14      131.65      120.01     14.79 o 
  -6   0  14      501.26      493.93     23.96 o 
  -4   0  14       28.42       20.22      8.44 o 
  -2   0  14      420.73      428.73     20.92 o 
   0   0  14      444.99      437.50     15.88 o 
   2   0  14      378.71      353.78     14.95 o 
   4   0  14      716.27      728.02     27.28 o 
   6   0  14      261.91      248.73     18.00 o 
  -8   1  14       12.92       11.79      6.34 o 
  -7   1  14      313.32      338.80     15.47 o 
  -6   1  14       72.51       57.83      9.37 o 
  -5   1  14      195.70      200.53     11.70 o 
  -4   1  14        1.51       -6.65      4.43 o 
  -3   1  14      153.84      135.12      9.92 o 
  -2   1  14       43.83       33.79      5.53 o 
  -1   1  14     1108.19     1050.12     45.14 o 
   0   1  14       48.39       45.86      5.27 o 
   1   1  14      219.66      204.57      8.48 o 
   2   1  14        0.51       -0.19      3.77 o 
   3   1  14     1272.33     1274.56     20.04 o 
   4   1  14       12.33       14.95      6.09 o 
   5   1  14      314.41      314.55     13.59 o 
   6   1  14        0.19       -8.43      5.62 o 
   7   1  14      503.92      517.42     17.84 o 
  -8   2  14       67.64       49.55      8.20 o 
  -7   2  14       83.56       96.06      9.72 o 
  -6   2  14      448.40      466.31     23.59 o 
  -5   2  14        0.01       -6.95      4.63 o 
  -4   2  14      200.38      191.00     11.54 o 
  -3   2  14       70.99       62.73      7.41 o 
  -2   2  14      745.30      765.50     16.92 o 
  -1   2  14       53.61       50.46     11.89 o 
   0   2  14      497.76      499.49     13.71 o 
   1   2  14      130.68      122.46      8.09 o 
   2   2  14      822.58      842.63     16.06 o 
   3   2  14       13.15       13.35      4.52 o 
   4   2  14      764.91      748.41     41.53 o 
   5   2  14       11.22        4.54      6.01 o 
   6   2  14      496.26      520.55     17.59 o 
   7   2  14       27.63       26.07      7.64 o 
  -7   3  14      373.15      371.22     15.63 o 
  -6   3  14        3.76       -2.72      5.53 o 
  -5   3  14      566.16      595.88     18.19 o 
  -4   3  14       51.11       41.51      7.08 o 
  -3   3  14      776.48      794.78     17.70 o 
  -2   3  14       94.13       95.26      7.61 o 
  -1   3  14      621.63      669.15     20.69 o 
   0   3  14      358.69      372.88     13.66 o 
   1   3  14      474.36      491.31     15.17 o 
   2   3  14        0.48       -5.41      3.61 o 
   3   3  14      777.65      783.95     15.63 o 
   4   3  14       18.67       21.72      6.40 o 
   5   3  14      304.05      288.87     13.57 o 
   6   3  14       21.45       14.65      7.04 o 
   7   3  14      227.96      228.07     13.52 o 
  -7   4  14        6.50        3.99      6.26 o 
  -6   4  14      769.62      774.52     21.24 o 
  -5   4  14      104.59      111.42      9.73 o 
  -4   4  14      803.08      833.92     18.67 o 
  -3   4  14       45.40       40.38      6.13 o 
  -2   4  14      686.18      735.13     22.52 o 
  -1   4  14      184.98      183.07     12.65 o 
   0   4  14      705.12      709.98     16.65 o 
   1   4  14       21.30       16.94      6.63 o 
   2   4  14      300.22      301.56     11.39 o 
   3   4  14        5.75       -2.36      3.74 o 
   4   4  14      117.22      108.10     11.24 o 
   5   4  14       12.91        7.20      6.31 o 
   6   4  14       72.02       54.24      9.11 o 
  -6   5  14       24.65       37.18      7.55 o 
  -5   5  14      711.14      737.18     24.04 o 
  -4   5  14        1.59        0.67      4.80 o 
  -3   5  14      589.58      605.71     15.86 o 
  -2   5  14       26.07       28.78      5.76 o 
  -1   5  14      193.46      174.98     24.74 o 
   0   5  14        0.64        2.15      4.41 o 
   1   5  14      149.45      122.80      8.28 o 
   2   5  14       15.05       14.86      4.76 o 
   3   5  14       29.62       27.13      5.39 o 
   4   5  14        1.01       -7.65      5.10 o 
   5   5  14       14.49       -1.09      6.09 o 
   6   5  14        6.12       -4.89      5.72 o 
  -5   6  14       17.13        8.87      5.52 o 
  -4   6  14      697.74      720.82     18.00 o 
  -3   6  14       73.85       87.69      7.97 o 
  -2   6  14      288.24      273.85     12.34 o 
  -1   6  14      209.94      173.43     19.09 o 
   0   6  14      143.86      141.68      9.50 o 
   1   6  14       42.39       39.64      6.11 o 
   2   6  14       61.84       57.01      6.71 o 
   3   6  14        5.93       -0.12      5.17 o 
   4   6  14       56.37       63.34     15.77 o 
   5   6  14       47.92       54.56      9.50 o 
  -4   7  14      178.65      178.44     10.61 o 
  -3   7  14      579.32      603.37     16.54 o 
  -2   7  14      142.05      132.12      9.30 o 
  -1   7  14      292.79      279.77     29.16 o 
   0   7  14      136.89      113.45      9.51 o 
   1   7  14      355.95      372.95     14.91 o 
   2   7  14       81.76       67.11      8.30 o 
   3   7  14      251.45      251.56     15.20 o 
  -1   8  14       23.85       16.62      6.34 o 
   0   8  14      560.49      571.31     18.50 o 
   1   8  14       60.70       69.90     10.47 o 
  -5   0  15       18.17        7.04      8.64 o 
  -3   0  15        5.79       -7.78     13.27 o 
  -1   0  15        7.29        1.84      8.66 o 
   1   0  15       21.37       12.84      6.17 o 
   3   0  15      348.31      410.66     23.39 o 
   5   0  15      328.15      342.69     20.70 o 
  -6   1  15      320.45      328.74     14.82 o 
  -5   1  15       61.78       47.53      7.70 o 
  -4   1  15       12.70        7.56      5.64 o 
  -3   1  15       38.98       34.56      6.87 o 
  -2   1  15      195.21      185.54     11.42 o 
  -1   1  15       18.41       15.03      5.06 o 
   0   1  15       18.22       14.37      5.04 o 
   1   1  15       62.41       64.27      6.11 o 
   2   1  15      288.65      292.63     10.26 o 
   3   1  15      102.40       98.74      9.25 o 
   4   1  15      475.46      485.30     16.73 o 
   5   1  15      133.31      153.61     11.60 o 
   6   1  15      193.38      191.07     12.62 o 
  -6   2  15      103.19      104.13     10.07 o 
  -5   2  15      352.51      353.56     15.19 o 
  -4   2  15       85.69       90.93     13.23 o 
  -3   2  15      552.06      590.32     18.15 o 
  -2   2  15       10.28       10.59      6.49 o 
  -1   2  15      771.53      777.74     28.14 o 
   0   2  15       54.98       57.27      6.73 o 
   1   2  15      538.39      533.84     14.72 o 
   2   2  15       48.28       53.50      5.96 o 
   3   2  15      557.01      605.61     18.10 o 
   4   2  15      176.36      121.61     19.68 o 
   5   2  15      270.57      249.28     19.09 o 
   6   2  15       38.73       30.36      8.78 o 
  -6   3  15      504.55      545.60     18.73 o 
  -5   3  15        0.16       -1.88      6.11 o 
  -4   3  15      679.37      706.22     20.48 o 
  -3   3  15       28.09       35.64      7.45 o 
  -2   3  15     1583.53     1681.25     27.47 o 
  -1   3  15       19.72       22.58      5.59 o 
   0   3  15      821.57      830.99     18.43 o 
   1   3  15       74.16       65.29      8.27 o 
   2   3  15      766.39      780.58     20.05 o 
   3   3  15       27.39       21.56      7.02 o 
   4   3  15      352.19      382.55     18.82 o 
   5   3  15       79.01       80.48      9.54 o 
  -5   4  15      558.83      609.25     19.36 o 
  -4   4  15        1.50        2.11      6.10 o 
  -3   4  15      876.05      921.70     20.17 o 
  -2   4  15        1.41       13.18      3.70 o 
  -1   4  15      630.54      601.13     22.13 o 
   0   4  15       48.11       52.53      6.74 o 
   1   4  15      355.51      377.95     13.04 o 
   2   4  15        6.82        8.15      5.15 o 
   3   4  15      333.70      342.36     17.31 o 
   4   4  15        9.61        1.31      6.06 o 
   5   4  15      122.16      118.64     13.70 o 
  -4   5  15      451.47      480.17     17.01 o 
  -3   5  15       15.71        2.97      6.12 o 
  -2   5  15      506.35      527.07     15.36 o 
  -1   5  15       29.63       26.15      6.74 o 
   0   5  15      177.85      169.24      9.95 o 
   1   5  15      113.54       99.00      8.23 o 
   2   5  15      190.93      191.70     10.49 o 
   3   5  15       55.56       53.90      9.68 o 
   4   5  15       67.74       64.53     10.51 o 
  -3   6  15      145.56      153.05     10.01 o 
  -2   6  15       39.21       29.92      6.33 o 
  -1   6  15      291.93      264.23     26.38 o 
   0   6  15        1.25       -5.90      4.87 o 
   1   6  15      249.15      243.43     11.49 o 
   2   6  15      194.47      193.01     10.77 o 
  -4   0  16      104.48       73.16     12.37 o 
  -2   0  16       30.87       28.72     11.47 o 
   0   0  16       14.96       -9.74      6.67 o 
   2   0  16       54.05       50.51      8.66 o 
   4   0  16      150.23      160.29     16.74 o 
  -4   1  16       46.11       27.61      7.30 o 
  -3   1  16      205.32      203.11     12.63 o 
  -2   1  16       17.48        3.22      5.76 o 
  -1   1  16      102.72       84.03      8.94 o 
   0   1  16        7.82        2.30      4.65 o 
   1   1  16       28.21       26.47      5.99 o 
   2   1  16       45.04       36.58      5.76 o 
   3   1  16      233.46      264.01     13.55 o 
   4   1  16       99.81      114.30     10.57 o 
  -4   2  16      376.54      360.06     15.76 o 
  -3   2  16       57.60       53.99      8.31 o 
  -2   2  16      531.20      547.11     18.16 o 
  -1   2  16       11.67       11.85      5.51 o 
   0   2  16      242.96      225.51     10.80 o 
   1   2  16       28.84       26.61      6.08 o 
   2   2  16      360.92      393.06     13.50 o 
   3   2  16      146.93      166.73     11.93 o 
  -3   3  16      659.59      728.09     21.15 o 
  -2   3  16       20.54       19.13      8.45 o 
  -1   3  16      726.44      803.71     18.95 o 
   0   3  16        1.74       -7.14      4.88 o 
   1   3  16      436.16      444.87     16.04 o 
   2   3  16       33.56       29.06      5.95 o 
   3   3  16      487.22      473.55     20.76 o 
  -2   4  16      560.51      593.18     18.90 o 
  -1   4  16        2.14        3.94      4.89 o 
   0   4  16      770.11      836.68     19.55 o 
   1   4  16      150.47      160.50     10.37 o 
   2   4  16      324.70      352.75     15.31 o 
                                                 
